# Supplementary material for: Mutually suppressive roles of KMT2A and KDM5C in behaviour, neuronal structure, and histone H3K4 methylation
Source: Commun Biol. 2020 Jun 1;3:278. doi: 10.1038/s42003-020-1001-6 (PMC7264178; doi:10.1038/s42003-020-1001-6)
Supplement: Supplementary file 2 — Supplementary Data 1 [file 42003_2020_1001_MOESM2_ESM.xlsx]

## Sheet: AMY_2A
gene_id	symbol	log2FoldChange__AMY_2AvsWT	pvalue_AMY_2AvsWT	padj_AMY_2AvsWT	AMY_WT_Average_FPKM	AMY_WT_SEM_FPKM	AMY_2A_Average_FPKM	AMY_2A_SEM_FPKM	AMY_5C_Average_FPKM	AMY_5C_SEM_FPKM	AMY_DM_Average_FPKM	AMY_DM_SEM_FPKM
ENSMUSG00000109505	NA	-1.62988	9.49e-05	0.882184	0.6975	0.259046	0.1875	0.0320887	0.5225	0.113654	0.68	0.193875
ENSMUSG00000104299	NA	-1.57489	0.000355041	1	0.26	0.0660492	0.0925	0.0369755	0.1475	0.0290205	0.1225	0.0412879
ENSMUSG00000113404	NA	-1.57192	0.000772087	1	0.1425	0.0201168	0.04	0.00790569	0.09	0.0252488	0.155	0.00829156
ENSMUSG00000109648	NA	-1.53538	0.00291068	1	0.24	0.0456892	0.055	0.0219374	0.12	0.0372492	0.0775	0.0204252
ENSMUSG00000108929	Cc2d2b	-1.51627	0.00220444	1	0.1	0.0451387	0.02	0.0145774	0.0425	0.0108253	0.0425	0.0134048
ENSMUSG00000044429	Cryga	-1.50296	0.00144161	1	0.525	0.122398	0.1725	0.0660847	0.5975	0.104366	0.5775	0.185956
ENSMUSG00000078630	Tomt	-1.46048	0.00260975	1	0.0925	0.0389511	0.045	0.0309233	0.23	0.0615427	0.0925	0.0423342
ENSMUSG00000050700	Emilin3	-1.43963	0.00238175	1	0.095	0.0103078	0.03	0.0145774	0.105	0.0195256	0.0525	0.0143069
ENSMUSG00000102179	NA	-1.37503	0.00284109	1	0.2125	0.0387903	0.03	0.015	0.115	0.0376663	0.095	0.0286138
ENSMUSG00000110400	NA	-1.28857	0.0028039	1	0.3025	0.0983219	0.0775	0.0167239	0.18	0.0209165	0.19	0.0578792
ENSMUSG00000106855	NA	-1.24639	0.00419409	1	0.245	0.06408	0.0875	0.0184983	0.155	0.0219374	0.1425	0.030078
ENSMUSG00000091050	NA	-1.03745	0.00495516	1	0.3825	0.0412879	0.2975	0.0507906	0.4225	0.0765159	0.415	0.103108
ENSMUSG00000027454	Gins1	-1.02039	0.00166756	1	1.09	0.17201	0.55	0.101181	0.6925	0.0834697	0.685	0.0773385
ENSMUSG00000097410	NA	-1.00432	0.00271578	1	0.5875	0.136993	0.2475	0.0248433	0.53	0.0966954	0.4525	0.0742778
ENSMUSG00000108030	9530062K07Rik	-1.00118	0.00348995	1	0.835	0.0496865	0.285	0.0990896	0.345	0.114264	0.32	0.0443001
ENSMUSG00000097057	NA	-0.993792	0.00387239	1	0.28	0.0372492	0.24	0.0308221	0.285	0.038487	0.225	0.0311247
ENSMUSG00000092167	Gm3696	-0.976974	0.00420937	1	0.83	0.158074	0.4575	0.0892591	0.685	0.0673146	0.7425	0.0851745
ENSMUSG00000045328	Cenpe	-0.823511	0.003527	1	0.4125	0.148592	0.205	0.0650481	0.2175	0.0362931	0.1675	0.0204252
ENSMUSG00000093954	Gm16867	-0.815367	0.00379002	1	4.0825	0.173074	4.09	0.35219	3.015	0.170789	4.33	0.471606
ENSMUSG00000028840	Zfp593	-0.797499	0.00321245	1	6.0425	0.664938	6.355	0.165775	6.2	0.112305	5.74	0.183132
ENSMUSG00000028807	Zbtb8a	-0.730885	0.00124402	1	1.8225	0.158445	0.9975	0.0824147	1.3475	0.215533	1.4325	0.144325
ENSMUSG00000020728	Cep112	-0.725532	0.000685913	1	2.76	0.278971	2.165	0.438556	2.405	0.0863496	1.95	0.0918559
ENSMUSG00000109887	NA	-0.717314	0.00190256	1	2.1975	0.230472	1.105	0.196039	1.7075	0.0973637	1.3925	0.390614
ENSMUSG00000034898	Filip1	-0.709392	3.51e-05	0.653141	14.2625	0.730388	7.495	0.480189	11.0275	1.01656	10.8825	0.723156
ENSMUSG00000110195	Pde2a	-0.661612	0.000301354	1	115.735	8.20131	94.54	2.27175	112.07	8.07719	126.062	5.18049
ENSMUSG00000027296	Itpka	-0.649427	0.00169386	1	76.6075	16.4635	49.2525	1.07	55.545	3.96383	57.13	3.75132
ENSMUSG00000106019	NA	-0.600112	0.0032213	1	3.5	0.508527	2.18	0.0575543	3.2475	0.497649	2.675	0.1879
ENSMUSG00000032174	Icam5	-0.597599	0.000735447	1	116.787	20.6516	78.6575	1.83697	97.1925	4.7348	93.77	6.51258
ENSMUSG00000021057	Akap5	-0.575045	0.00254317	1	21.245	4.88943	13.7925	0.308472	19.155	1.96696	22.7875	2.02135
ENSMUSG00000110249	NA	-0.560517	0.0030573	1	3.1725	0.373001	2.1075	0.294987	2.9025	0.208698	2.9475	0.0709203
ENSMUSG00000037579	Kcnh3	-0.559143	0.00023554	1	53.4	8.04894	36.805	0.617551	43.435	2.39311	46.685	0.899934
ENSMUSG00000068115	Ninl	-0.508698	0.00473305	1	2.255	0.169134	1.655	0.106566	1.6675	0.342644	1.7075	0.177073
ENSMUSG00000044469	Tnfaip8l1	-0.507383	0.00367278	1	2.8175	0.345604	2.18	0.041833	2.44	0.149164	2.2525	0.148803
ENSMUSG00000024883	Rin1	-0.496404	0.00131675	1	20.09	2.85685	14.3425	0.919894	18.6775	1.22029	20.1	0.69356
ENSMUSG00000030621	Me3	-0.495688	0.000512403	1	39.2625	4.24682	28.815	0.513109	32.8775	1.31638	32.245	1.02409
ENSMUSG00000114019	NA	-0.491897	3.37e-05	0.653141	7.9375	0.498816	5.9025	0.347156	7.06	0.459619	7.535	0.394343
ENSMUSG00000044216	Kcnj4	-0.484268	0.00351707	1	63.7875	6.19507	46.3025	1.71442	57.1725	5.64528	61.645	2.51705
ENSMUSG00000025993	Slc40a1	-0.483586	0.000519692	1	3.34	0.193681	2.5025	0.180983	4.475	1.04261	6.265	3.21733
ENSMUSG00000003271	Sult2b1	-0.479449	0.00280153	1	5.745	0.647693	5.83	0.642378	7.255	0.112389	6.905	1.43168
ENSMUSG00000032773	Chrm1	-0.473433	0.00330359	1	36.7925	5.16674	27.775	1.59084	33.535	2.20022	32.7525	1.32297
ENSMUSG00000056296	Synpr	-0.470565	0.00389788	1	40.0175	2.19088	29.2975	0.423414	35.3125	2.45503	36.7925	2.68196
ENSMUSG00000094626	Tmem121b	-0.457736	0.000802677	1	12.9275	1.19808	9.42	0.42619	10.84	0.752919	11.325	0.627181
ENSMUSG00000036306	Lzts1	-0.456723	0.0034397	1	26.765	3.62254	19.0275	1.27612	22.335	0.756195	26.1175	1.72787
ENSMUSG00000059327	Eda	-0.436563	0.00114329	1	2.3325	0.191454	1.585	0.0798044	1.3425	0.0934997	1.4925	0.106676
ENSMUSG00000046791	Riox1	-0.435034	0.00284112	1	8.41	0.651095	6.4975	0.25143	7.18	0.164659	6.8275	0.378507
ENSMUSG00000056486	Chn1	-0.414312	0.00320814	1	231.55	25.3153	181.28	1.36893	198.463	11.4535	199.833	3.8388
ENSMUSG00000116081	NA	-0.413832	0.00487924	1	6.9925	0.688916	5.38	0.2363	5.69	0.347581	6.2575	0.234504
ENSMUSG00000097571	Jpx	-0.390804	0.00225238	1	2.7125	0.59233	1.475	0.107384	2.17	0.281625	2.835	0.439581
ENSMUSG00000024019	Cmtr1	-0.382497	0.000366649	1	32.19	3.0981	35.2125	0.730251	35.8925	1.62566	32.8675	1.57184
ENSMUSG00000006435	Neurl1a	-0.357175	0.0045204	1	114.525	12.9396	90.8175	3.11876	101.785	1.82825	103.65	2.69107
ENSMUSG00000025422	Agap2	-0.353757	0.00489861	1	340.522	27.282	270.007	7.0666	295.465	4.76749	320.002	12.2583
ENSMUSG00000030134	Rasgef1a	-0.349559	0.00240663	1	98.475	9.60843	78.3425	0.744642	85.5775	2.37651	91.55	3.24378
ENSMUSG00000067629	Syngap1	-0.330558	0.00453705	1	90.6925	5.20873	76.3925	1.83433	84.5975	3.82658	80.6175	3.1068
ENSMUSG00000089715	Cbx6	-0.321972	0.00445275	1	162.905	9.67051	140.69	4.53831	141.245	3.08129	145.157	3.91264
ENSMUSG00000026207	Speg	-0.30954	0.00382163	1	91.785	4.45405	74.1925	1.29151	94.0425	4.58026	92.4775	4.06813
ENSMUSG00000063646	Jakmip1	-0.297242	0.00361964	1	107.502	5.4338	94.3625	2.90641	97.7475	3.80547	99.175	2.25926
ENSMUSG00000071454	Dtnb	-0.294023	0.00189682	1	47.065	3.53717	37.7925	1.28103	43.125	3.13525	42.735	2.01379
ENSMUSG00000046378	Asphd1	-0.290549	0.00460154	1	32.035	4.84676	23.7275	1.75326	30.28	2.41477	32.62	0.85695
ENSMUSG00000025237	Parp6	-0.289761	0.00260114	1	38.47	3.10357	33.13	0.760962	37.3575	1.3861	36.23	0.860414
ENSMUSG00000019763	Rmnd1	-0.287557	0.0040739	1	10.2225	0.687726	8.915	0.395134	10.2975	0.741623	8.64	0.2715
ENSMUSG00000042590	Ipo11	-0.286624	0.00213989	1	13.4625	1.06266	10.68	0.556294	11.09	0.249073	10.9875	0.436712
ENSMUSG00000059820	Nkapd1	-0.261396	0.00304234	1	6.0475	0.297266	5.515	0.337519	5.825	0.412106	5.5975	0.0466871
ENSMUSG00000069670	Nkain2	-0.252431	0.00159197	1	14.175	0.491407	13	0.313947	14.945	0.811222	14.435	0.601773
ENSMUSG00000022285	Ywhaz	-0.225349	0.00491933	1	363.485	25.4742	318.707	4.24582	335.842	16.9346	335.045	9.27662
ENSMUSG00000036046	5031439G07Rik	0.228545	0.00261017	1	41.2525	3.52735	49.185	0.357308	45.7275	1.22221	45.03	1.17968
ENSMUSG00000022462	Slc38a2	0.378157	0.000287218	1	17.26	0.708758	23.145	1.42809	19.3275	1.04936	21.0325	0.911505
ENSMUSG00000045827	Serpinb9	0.408829	0.00366908	1	1.6	0.0743303	2.2075	0.1065	1.9975	0.111824	2.0025	0.0941657
ENSMUSG00000020932	Gfap	0.469062	0.00278856	1	77.92	5.85037	108.535	6.19732	106.06	3.14301	106.112	7.004
ENSMUSG00000033855	Ston1	0.541648	0.00286584	1	2.4375	0.268988	3.295	0.380403	2.695	0.433568	2.6575	0.256427
ENSMUSG00000026656	Fcgr2b	0.699288	0.00111449	1	1.4125	0.251206	2.3125	0.123712	1.595	0.0898958	1.8775	0.152331
ENSMUSG00000074272	Ceacam1	0.73594	0.00106263	1	0.6975	0.0232849	1.1225	0.102431	0.6	0.0785016	0.7325	0.0702117
ENSMUSG00000100594	2810414N06Rik	0.756672	0.00326819	1	0.555	0.0731864	0.9625	0.0224653	0.8525	0.0833948	0.7725	0.0516448
ENSMUSG00000070883	Ccdc173	0.828125	0.00351082	1	0.415	0.0723274	0.9	0.105416	0.6275	0.095353	0.955	0.293779
ENSMUSG00000029084	Cd38	0.880855	0.000402634	1	1.22	0.274112	2.3225	0.0588828	2.0425	0.195524	2.185	0.147585
ENSMUSG00000022510	Trp63	1.02968	7.82e-05	0.882184	0.2125	0.05661	0.395	0.0550568	0.2875	0.0296595	0.285	0.0103078
ENSMUSG00000030996	Art1	1.08191	0.00347751	1	0.0325	0.0204252	0.0775	0.0240767	0.1125	0.047615	0.1775	0.0490376
ENSMUSG00000109713	Pvrig	1.42842	0.00437073	1	0	0	0.2025	0.0643598	0.015	0.0129904	0.07	0.0242384
ENSMUSG00000050100	Hmx2	1.74051	0.00204426	1	0.14	0.0586302	0.66	0.0575543	0.69	0.15906	0.18	0.0462331

## Sheet: HIP_2A
gene_id	symbol	log2FoldChange_HIP_2AvsWT	pvalue_HIP_2AvsWT	padj_HIP_2AvsWT	HIP_WT_Average_FPKM	HIP_WT_SEM_FPKM	HIP_2A_Average_FPKM	HIP_2A_SEM_FPKM	HIP_5C_Average_FPKM	HIP_5C_SEM_FPKM	HIP_DM_Average_FPKM	HIP_DM_SEM_FPKM
ENSMUSG00000112466	NA	-2.16709	1.92203e-06	0.0249498	0.8425	0.34564	0.1675	0.0780525	0.4125	0.104545	0.2	0.0680074
ENSMUSG00000110996	Gm36251	-1.93489	0.000182835	0.566714	0.3375	0.0330483	0.0125	0.00649519	0.09	0.0289396	0.055	0.0225
ENSMUSG00000038259	Gdf5	-1.87245	0.00174595	1	0.1725	0.0341641	0.03	0.015411	0.0275	0.00960143	0.0475	0.0248433
ENSMUSG00000072675	Duxbl2	-1.81494	0.00343978	1	0.3725	0.0995851	0.1375	0.047615	0.3675	0.114476	0.105	0.0369966
ENSMUSG00000027318	Adam33	-1.62482	6.21654e-05	0.28903	0.8475	0.352799	0.2775	0.124769	0.765	0.29813	0.25	0.0868188
ENSMUSG00000078958	Atp6ap1l	-1.60458	3.88318e-05	0.240725	1.9925	0.947901	0.5375	0.129247	1.0425	0.332779	0.535	0.0525
ENSMUSG00000027967	Neurog2	-1.52663	0.000180293	0.566714	0.3825	0.0207289	0.31	0.188016	0.98	0.22167	0.505	0.1325
ENSMUSG00000045010	Gm4779	-1.44433	0.0043275	1	0.2075	0.0877051	0.0325	0.0108253	0.0325	0.0227418	0.015	0.0075
ENSMUSG00000038775	Vill	-1.414	0.000584481	0.935176	1.8725	0.579487	0.8675	0.329116	3.47	1.61842	1.605	0.709599
ENSMUSG00000093898	NA	-1.38353	0.00298287	1	0.1475	0.0378112	0.0475	0.0285865	0.09	0.0215058	0.0475	0.0330483
ENSMUSG00000084898	NA	-1.36231	0.00085559	1	1.6325	0.728658	0.3975	0.172821	0.835	0.270035	0.4475	0.133808
ENSMUSG00000051844	B230319C09Rik	-1.35892	0.00131216	1	0.44	0.0656696	0.19	0.118638	0.365	0.0812788	0.245	0.0689656
ENSMUSG00000044141	E130201H02Rik	-1.34123	0.00389693	1	0.4425	0.0824905	0.2025	0.0877763	0.4925	0.0496708	0.3225	0.106147
ENSMUSG00000091318	Gm5415	-1.32701	0.00349012	1	0.13	0.0247487	0.04	0.0237171	0.1075	0.0343466	0.11	0.0463681
ENSMUSG00000091705	H2-Q2	-1.30497	0.000891975	1	0.34	0.0410792	0.05	0.0327872	0.455	0.230231	0.0875	0.0326678
ENSMUSG00000112441	NA	-1.29959	0.000729133	0.935176	0.24	0.06255	0.095	0.0354436	0.1775	0.0384667	0.1425	0.0255869
ENSMUSG00000087094	NA	-1.28934	0.00306107	1	0.1675	0.043211	0.0675	0.0348882	0.065	0.0143614	0.08	0.0215058
ENSMUSG00000038932	Tcfl5	-1.27786	0.000712254	0.935176	0.2425	0.0739404	0.2225	0.159937	1.205	0.425228	0.39	0.151905
ENSMUSG00000051354	Samd3	-1.26053	0.00175776	1	0.345	0.26188	0.0175	0.00892679	0.0425	0.0288043	0	0
ENSMUSG00000101795	NA	-1.25979	0.00170647	1	0.17	0.053033	0	0	0.0425	0.00216506	0.045	0.0143614
ENSMUSG00000027401	Tgm3	-1.25005	0.00261596	1	0.5375	0.242497	0.1625	0.0267804	0.1875	0.0134048	0.11	0.0187083
ENSMUSG00000096968	NA	-1.24425	0.00406352	1	0.375	0.163114	0	0	0.2375	0.0995223	0.225	0.122907
ENSMUSG00000039236	Isg20	-1.2437	0.00435002	1	1.14	0.416728	0.47	0.107413	0.625	0.06408	0.5575	0.0902341
ENSMUSG00000061086	Myl4	-1.23515	0.00330047	1	5.7225	2.81123	1.85	0.202083	5.305	1.64752	2.8	0.530342
ENSMUSG00000095690	NA	-1.22751	0.00204772	1	1.805	0.342317	0.995	0.402251	0.99	0.122933	0.7475	0.127052
ENSMUSG00000020905	Usp43	-1.21175	0.00239369	1	0.7575	0.189287	0.28	0.0930054	0.3275	0.147664	0.1875	0.0512805
ENSMUSG00000105686	Gm35394	-1.18795	0.000264867	0.656783	0.3275	0.0561666	0.13	0.019685	0.315	0.0147902	0.1175	0.011388
ENSMUSG00000042589	Cux2	-1.15896	2.01235e-06	0.0249498	20.88	5.04368	7.665	0.392596	11.925	2.82038	9.36	0.629712
ENSMUSG00000062372	Otof	-1.14379	0.0018545	1	2.5775	0.846961	0.87	0.20442	2.635	1.13712	1.2775	0.15449
ENSMUSG00000089706	B230216N24Rik	-1.13492	5.45421e-05	0.28903	2.14	0.334234	0.9325	0.122952	1.155	0.321763	0.7775	0.0588828
ENSMUSG00000090907	NA	-1.09406	0.00447711	1	0.2225	0.0730047	0	0	0.105	0.0381608	0.045	0.0389711
ENSMUSG00000115311	NA	-1.0638	0.00273165	1	0.445	0.120908	0.2425	0.0505439	0.8625	0.0715345	0.565	0.123516
ENSMUSG00000060621	Nkpd1	-1.05898	9.89775e-05	0.406846	0.6725	0.0631838	0.415	0.0859142	0.7475	0.108764	0.4925	0.104366
ENSMUSG00000068117	Mei1	-1.05781	0.00393574	1	0.6175	0.141261	0.265	0.060879	0.4575	0.173471	0.2125	0.0184983
ENSMUSG00000009376	Met	-1.00839	0.0015977	1	1.0575	0.185855	0.5075	0.0421863	0.8525	0.0963311	0.4225	0.0624875
ENSMUSG00000089809	A930011G23Rik	-0.994	0.000653377	0.935176	7.5725	2.25488	3.335	0.82177	4.64	0.674657	3.025	0.392086
ENSMUSG00000031548	Sfrp1	-0.992899	0.00155318	1	1.9125	0.450519	1.115	0.187633	2.3175	0.724538	1.6625	0.356815
ENSMUSG00000020080	Hkdc1	-0.988442	0.00475664	1	3.6425	0.773518	1.465	0.0749583	2.21	0.280624	1.5275	0.135618
ENSMUSG00000046321	Hs3st2	-0.96543	0.00359915	1	6.45	1.81401	3.19	0.880462	4.755	0.986981	2.4725	0.388304
ENSMUSG00000027188	Pamr1	-0.960213	0.00193392	1	9.8275	2.97397	4.2	1.1541	5.7225	1.31368	4.64	0.508945
ENSMUSG00000086108	NA	-0.93525	0.00191249	1	0.59	0.0437321	0.3025	0.0143069	0.55	0.0515994	0.4125	0.108592
ENSMUSG00000111681	NA	-0.933218	0.00129365	1	0.5625	0.0288043	0.3	0.0276134	0.245	0.0317214	0.31	0.0744144
ENSMUSG00000021363	Mak	-0.867286	0.00113191	1	0.675	0.116967	0.3275	0.0552692	0.8375	0.166935	0.425	0.0270416
ENSMUSG00000090626	Tex9	-0.86246	0.000233882	0.621375	3.345	0.391048	2.0475	0.179213	3.11	0.489604	2.255	0.426226
ENSMUSG00000074899	Sptbn5	-0.823478	0.000723821	0.935176	0.33	0.0318198	0.1725	0.032476	0.1875	0.0235518	0.165	0.0160078
ENSMUSG00000034282	Evpl	-0.81647	0.000482355	0.935176	1.1675	0.111489	0.725	0.178623	1.3375	0.199605	0.995	0.150935
ENSMUSG00000053004	Hrh1	-0.801888	0.00293331	1	5.585	1.69144	1.9225	0.313536	3.625	0.82833	2.5975	0.32826
ENSMUSG00000068696	Gpr88	-0.79358	0.00182947	1	5.2925	2.21151	0.8875	0.236415	10.21	6.66484	1.4775	0.464723
ENSMUSG00000044499	Hs3st5	-0.78265	0.00412437	1	0.8225	0.191813	0.48	0.120986	0.55	0.0680992	0.4175	0.0472196
ENSMUSG00000036815	Dpp10	-0.768131	0.00298905	1	11.28	2.65716	5.71	1.16742	8.7175	1.7237	5.31	0.410564
ENSMUSG00000026837	Col5a1	-0.760227	0.00493618	1	4.225	0.681492	2.3475	0.533495	3.145	0.425448	2.13	0.3285
ENSMUSG00000039735	Fnbp1l	-0.758774	0.00247781	1	9.895	1.43242	6.0825	0.978541	8.0375	1.85833	5.8925	0.533847
ENSMUSG00000026463	Atp2b4	-0.753353	0.00368688	1	27.09	6.67763	14.2325	2.4319	20.5	3.81896	14.5075	0.628255
ENSMUSG00000035274	Tpbg	-0.747318	0.00274293	1	2.29	0.379671	1.46	0.156005	3.0925	0.716252	1.3325	0.135202
ENSMUSG00000104279	NA	-0.743096	0.00288748	1	1.3475	0.0879897	0.76	0.104103	0.8975	0.142626	0.7625	0.043211
ENSMUSG00000052301	Doc2a	-0.737926	0.00211835	1	18.3775	3.08963	11.05	2.32399	18.595	2.81971	11.7875	2.22144
ENSMUSG00000030092	Cntn6	-0.70961	0.00313006	1	1.895	0.269455	0.9375	0.194338	1.3375	0.232926	1.08	0.17906
ENSMUSG00000038860	Garnl3	-0.708778	0.00489555	1	27.5975	6.30127	17.2875	3.16129	16.5725	3.47696	16.505	1.8085
ENSMUSG00000037148	Arhgap10	-0.707711	0.000876236	1	3.93	0.790957	2.37	0.22397	3.37	0.231328	2.98	0.151781
ENSMUSG00000053819	Camk2d	-0.687494	0.00100561	1	14.765	1.78955	9.6925	0.653025	18.095	3.52029	11.5725	0.763425
ENSMUSG00000030123	Plxnd1	-0.687465	0.0022753	1	16.6225	2.17274	8.55	1.02423	11.775	1.60368	8.53	0.786162
ENSMUSG00000044122	Proca1	-0.678578	0.00262098	1	2.445	0.398975	1.775	0.293226	2.61	0.397539	2.395	0.348721
ENSMUSG00000039137	Whrn	-0.676916	0.00266444	1	18.64	3.89335	11.2675	1.55952	14.6925	2.20075	12.2575	0.873222
ENSMUSG00000028943	Espn	-0.668853	0.00271044	1	4.805	0.354586	3.805	0.615046	5.89	0.789755	4.6	0.536272
ENSMUSG00000039007	Cpq	-0.653148	0.00231774	1	3.5875	0.329571	2.4025	0.201071	4.575	0.932232	2.7425	0.195812
ENSMUSG00000040972	Igsf21	-0.619529	0.000592247	0.935176	31.2975	4.01099	19.0625	2.59739	25.2325	2.93455	16.7775	0.754746
ENSMUSG00000003411	Rab3b	-0.610288	0.0020597	1	28.09	4.54498	17.7475	2.75084	23.5425	1.72127	14.6575	1.46522
ENSMUSG00000048826	Dact2	-0.594236	0.000537312	0.935176	21.2475	3.98691	14.45	0.757686	16.4025	1.06261	14.395	0.387726
ENSMUSG00000022441	Efcab6	-0.590826	0.00405917	1	3.8875	0.32591	2.6675	0.212614	2.825	0.26102	2.5675	0.142363
ENSMUSG00000048281	Dleu7	-0.583683	0.00303052	1	3.0825	0.274303	2.1475	0.301753	3.3775	0.293308	2.61	0.159099
ENSMUSG00000002897	Il17ra	-0.563151	0.00392107	1	3.4025	0.762056	2.645	0.391192	3.19	0.171318	2.535	0.231692
ENSMUSG00000034898	Filip1	-0.558205	0.00140298	1	7.9125	0.346597	6.0775	0.422942	6.1775	0.192204	4.685	0.552183
ENSMUSG00000019590	Cyb561	-0.554952	0.00206563	1	28.94	2.49029	20.4575	2.27837	30	5.53261	22.3775	1.39938
ENSMUSG00000053166	Cdh22	-0.548219	0.00382485	1	11.5125	1.13696	7.67	0.644796	8.2025	1.33048	7.48	0.489553
ENSMUSG00000040875	Osbpl10	-0.548035	0.000342837	0.791113	11.5225	1.30584	7.9675	1.08513	8.245	0.405255	7.645	0.306543
ENSMUSG00000005057	Sh2b2	-0.523234	0.00487667	1	2.8375	0.256962	1.89	0.253032	3.025	0.32574	1.98	0.111411
ENSMUSG00000104252	Pcdha4	-0.483282	0.00273934	1	2.265	0.0773385	1.595	0.121063	2.1825	0.0763524	2.0725	0.149807
ENSMUSG00000038068	Rnf144b	-0.465657	0.00430437	1	4.56	0.498886	3.33	0.321267	3.3	0.25152	3.2125	0.189254
ENSMUSG00000031841	Cdh13	-0.459975	0.00111411	1	15.75	0.904537	10.47	1.42244	12.8425	1.12615	9.2725	0.23177
ENSMUSG00000035773	Kiss1r	-0.452268	0.00039325	0.812608	3.84	0.154475	2.69	0.219716	3.6375	0.365947	2.63	0.067361
ENSMUSG00000042532	Golga7b	-0.433711	0.0016776	1	44.2975	3.83731	34.0725	2.30388	36.9	1.74213	33.0575	0.635063
ENSMUSG00000038602	Slc35f1	-0.423776	0.00285816	1	10.115	0.843397	7.6425	0.798306	8.525	0.794611	7.5675	0.341584
ENSMUSG00000024736	Tmem132a	-0.419382	0.00121435	1	99.6075	11.6325	74.03	0.93727	79.5275	5.18593	71.18	0.877674
ENSMUSG00000038354	Ankrd35	-0.379762	0.000990875	1	4.1175	0.113323	2.97	0.108743	3.5975	0.227057	3.1075	0.135848
ENSMUSG00000030653	Pde2a	-0.378498	6.85124e-17	2.54832e-12	0.1175	0.101758	0	0	0.1775	0.15372	0.545	0.189885
ENSMUSG00000017837	Nkiras2	-0.358724	0.00484069	1	5.735	0.154333	5.105	0.0152069	5.88	0.748357	5.3625	0.331047
ENSMUSG00000043857	Mgat5b	-0.356945	0.00200313	1	25.7025	2.34453	17.725	0.574342	18.205	0.885794	18.3325	1.06728
ENSMUSG00000033819	Ppp1r16a	-0.329239	0.00421663	1	38.595	1.90214	32.33	1.56282	35.8875	1.66397	33.865	0.527559
ENSMUSG00000060301	2610008E11Rik	-0.297843	0.00477155	1	6.73	0.20233	5.8525	0.582155	5.4775	0.198632	5.7375	0.188062
ENSMUSG00000027247	Arhgap1	-0.276085	0.000672779	0.935176	19.5375	1.07502	16.805	0.835385	20.1675	0.44874	16.695	0.182705
ENSMUSG00000071477	Zfp777	-0.269155	0.00148107	1	19.505	1.83676	14.4975	0.725538	16.1975	0.803262	15.92	0.472956
ENSMUSG00000026620	Mark1	-0.263585	0.00148342	1	16.67	1.3279	13.89	0.522817	14.915	0.482046	13.1575	0.197338
ENSMUSG00000028194	Ddah1	-0.261787	0.000227656	0.621375	27.34	0.697218	25.42	0.655258	25.4275	1.53502	26.3	1.81673
ENSMUSG00000022240	Ctnnd2	-0.254824	0.00436806	1	63.98	3.30888	58.2025	1.62625	63.3875	4.76374	57.8925	3.71884
ENSMUSG00000026123	Plekhb2	-0.244533	0.000654577	0.935176	83.01	3.46662	68.715	3.61606	76.445	4.01223	68.48	1.53495
ENSMUSG00000024851	Pitpnm1	-0.231302	0.000773743	0.959313	88.09	4.38563	78.355	1.87658	88.39	2.20473	81.4975	3.3123
ENSMUSG00000026213	Stk11ip	-0.21946	0.00495866	1	10.4175	0.570432	9.3675	0.746252	12.2425	1.08641	8.6825	0.356535
ENSMUSG00000036622	Atp13a2	-0.177304	0.00390986	1	80.0175	0.874124	77.71	0.768586	77.25	2.31586	69.975	1.41424
ENSMUSG00000020074	Ccar1	0.202492	0.0030914	1	12.6175	0.525243	14.085	1.08322	14.6525	0.597436	15.5925	0.587562
ENSMUSG00000027829	Ccnl1	0.23189	0.00451583	1	13.2175	0.139927	14.995	0.47477	14.3525	0.212702	14.4775	0.184302
ENSMUSG00000031479	Vps36	0.238325	0.00484098	1	6.465	0.264209	7.555	0.366853	7.6875	0.461131	7.165	0.309566
ENSMUSG00000020246	Hcfc2	0.248099	0.00407328	1	8.5875	0.227002	9.815	0.281636	7.535	0.0564026	9.155	0.548185
ENSMUSG00000040260	Daam2	0.255585	0.00448528	1	14.3875	0.542925	17.7175	0.409441	15.765	0.78572	16.9	0.645784
ENSMUSG00000037669	Ldah	0.283992	0.00386965	1	11.735	0.479251	13.795	0.62069	12.01	0.429782	12.245	1.31497
ENSMUSG00000029178	Klf3	0.328524	0.00486592	1	14.545	0.474835	20.57	1.85053	16.08	2.31711	16.93	1.25805
ENSMUSG00000041797	Abca9	0.423279	0.00382131	1	1.0875	0.0306951	1.43	0.100062	1.2025	0.0760243	1.57	0.123643
ENSMUSG00000026773	Pfkfb3	0.426058	0.0026708	1	7.7375	0.572182	10.4275	0.4248	9.16	0.515897	9.8675	0.300133
ENSMUSG00000046805	Mpeg1	0.429256	0.00335957	1	4.37	0.151162	5.9475	0.182393	4.7625	0.535039	6.0025	0.269569
ENSMUSG00000086128	St8sia3os	0.597831	0.000692318	0.935176	0	0	0.88	0.762102	1.77	1.05417	0.1725	0.149389
ENSMUSG00000052142	Rasal3	0.622766	0.00225105	1	1.0025	0.112159	1.81	0.19928	1.36	0.135231	1.38	0.0902774
ENSMUSG00000051246	Msantd1	0.653238	0.00104626	1	1.9325	0.387401	2.6675	0.249359	2.3675	0.180221	2.645	0.298632
ENSMUSG00000023905	Tnfrsf12a	0.901133	0.0039518	1	1.6325	0.233543	2.835	0.339457	2.975	0.468835	3.4975	0.772467
ENSMUSG00000024518	Rax	0.942344	0.0049901	1	0	0	0.035	0.0125	0.0075	0.00649519	0.145	0.0679614
ENSMUSG00000105514	NA	0.996151	0.00135714	1	0.285	0.0364863	0.6175	0.0658953	0.3725	0.0510361	0.4475	0.030078
ENSMUSG00000043719	Col6a6	1.02849	0.00227968	1	0.0575	0.0073951	0.1475	0.0191621	0.08	0.0106066	0.1125	0.0221853
ENSMUSG00000052273	Dnah3	1.06145	0.00404991	1	0.0675	0.032476	0.1225	0.0221853	0.17	0.044017	0.115	0.0270416
ENSMUSG00000111264	NA	1.08052	0.00497304	1	0.1275	0.0184983	0.28	0.0565685	0.3225	0.0449131	0.2425	0.0658953
ENSMUSG00000029015	Slc26a5	1.09259	0.00279875	1	0	0	0.0575	0.0194856	0.01	0.005	0.03	0.0111803
ENSMUSG00000087179	NA	1.09713	0.003936	1	0	0	0.2625	0.11266	0.3525	0.205164	0.0525	0.0276981
ENSMUSG00000115650	NA	1.1041	0.00283826	1	0.4275	0.112159	1.135	0.0402337	0.9675	0.125268	1.2675	0.19578
ENSMUSG00000099767	NA	1.16128	0.00340488	1	0.035	0.0025	0.1225	0.0134048	0.045	0.0103078	0.04	0.00935414
ENSMUSG00000018927	Ccl6	1.17973	0.000361579	0.791113	0.805	0.173007	2.2975	0.320144	1.5725	0.22634	2.1675	0.328355
ENSMUSG00000018893	Mb	1.25315	0.00350057	1	0.555	0.129059	2.445	1.28832	1.2625	0.2596	1.05	0.300687
ENSMUSG00000097593	NA	1.27259	0.00488472	1	0.055	0.0188746	0.1825	0.0523659	0.1725	0.029448	0.14	0.0358818
ENSMUSG00000067389	NA	1.28581	0.00319214	1	0.1725	0.0867017	0.675	0.121269	0.35	0.076567	0.695	0.066191
ENSMUSG00000024803	Ankrd1	1.31963	0.00344829	1	0	0	0.085	0.0471036	0.04	0.0136931	0.0275	0.00892679
ENSMUSG00000024910	Ctsw	1.32921	0.00328834	1	0.01	0.00866025	0.115	0.0391312	0.0325	0.0184983	0.0825	0.0368061
ENSMUSG00000001349	Cnn1	1.3361	0.00192818	1	0.1425	0.0556074	0.43	0.171501	0.25	0.104103	0.555	0.208342
ENSMUSG00000086524	NA	1.37754	3.1507e-05	0.23438	0	0	0.3125	0.270633	0.2325	0.201351	1.185	0.646273
ENSMUSG00000116358	NA	1.41206	0.0023462	1	0.3075	0.101635	0.9825	0.360839	1.32	0.159217	0.9375	0.182564
ENSMUSG00000104388	NA	1.41645	0.00235037	1	0.01	0	0.055	0.0108972	0.03	0.00612372	0.04	0.0106066
ENSMUSG00000000673	Haao	1.43215	0.00171841	1	0.11	0.035	0.5475	0.202928	0.1575	0.0270127	0.4925	0.119602
ENSMUSG00000115921	NA	1.46624	0.00472233	1	0	0	0.425	0.313	0.075	0.0430842	0.185	0.0622997
ENSMUSG00000103373	NA	1.55641	0.00139882	1	0.025	0.00433013	0.135	0.0275	0.09	0.0180278	0.125	0.0334477
ENSMUSG00000078880	Gm14308	1.55645	0.000109382	0.406846	3.5825	0.214458	6.67	0.853939	3.655	0.714996	4.135	0.648985
ENSMUSG00000028834	Trim63	1.56303	0.00167274	1	0.1125	0.0542419	0.37	0.110567	0.0825	0.0194856	0.28	0.12026
ENSMUSG00000075217	4833423E24Rik	1.56337	0.00129273	1	0.0175	0.0102317	0.13	0.0176777	0.09	0.0351781	0.105	0.0402337
ENSMUSG00000079711	Smok4a	1.65941	0.00196325	1	0.045	0.0178536	0.3375	0.112159	0.2	0.0645174	0.16	0.0176777
ENSMUSG00000085242	NA	2.20572	4.02834e-06	0.0374585	0	0	0.8675	0.304618	0.13	0.0665207	0.1525	0.110192

## Sheet: AMY_5C
gene_id	symbol	baseMean_AMY_5CvsWT	log2FoldChange_AMY_5CvsWT	padj_AMY_5CvsWT	AMY_WT_Average_FPKM	AMY_WT_SEM_FPKM	AMY_2A_Average_FPKM	AMY_2A_SEM_FPKM	AMY_5C_Average_FPKM	AMY_5C_SEM_FPKM	AMY_DM_Average_FPKM	AMY_DM_SEM_FPKM
ENSMUSG00000010342	Tex14	66.4038	2.89637	3.79e-26	0.2575	0.0492919	0.2075	0.0931648	1.25	0.0730582	2.0675	0.421254
ENSMUSG00000019027	Dnah1	761.844	1.25459	1.12e-13	5.2	0.745989	6.5775	0.53251	13.51	1.63385	12.6675	0.657575
ENSMUSG00000012017	Scarf2	278.634	1.63821	5.07e-13	2.4975	0.281811	2.0425	0.134971	7.8	0.698275	6.31	0.890498
ENSMUSG00000063171	Rps4l	985.616	1.66854	4.35e-12	29.8425	4.99536	26.4525	1.75414	105.233	4.24983	106.782	9.79706
ENSMUSG00000038216	Pnmt	25.9344	3.10739	1.47e-09	0.26	0.034821	0.415	0.0735272	3.3775	0.584726	4.74	0.336192
ENSMUSG00000063935	Zar1	32.461	2.30852	8.32e-09	1.02	0.338415	0.67	0.104881	4.6675	0.136353	3.7775	0.546276
ENSMUSG00000020299	4930524B15Rik	18.1973	2.35321	3.12e-08	0.13	0.0318198	0.08	0.0183712	0.8075	0.0814996	0.775	0.162115
ENSMUSG00000020475	Pgam2	369.483	1.39342	3.28e-08	9.3775	1.99432	8.5275	0.545337	34.615	2.39419	31.9975	2.10844
ENSMUSG00000044361	BC024139	89.471	1.69239	3.44e-08	1.0325	0.108707	1.115	0.0201556	3.1775	0.23306	2.6825	0.176578
ENSMUSG00000039787	Cercam	243.461	1.02017	1.67e-07	2.9725	0.0992078	4.79	0.317274	6.41	0.779768	8.21	0.713206
ENSMUSG00000072653	Zfp783	385.057	0.919535	3.43e-07	7.05	0.688277	7.385	0.78333	12.2975	1.18732	11.9875	0.842818
ENSMUSG00000021278	Amn	227.714	1.36071	2.09e-06	6.545	0.862442	5.715	0.445386	18.6625	1.18035	16.1375	1.32897
ENSMUSG00000087268	NA	19.0094	2.14166	2.82e-06	0.44	0.0949342	0.575	0.16869	3.75	0.400203	3.4	0.584134
ENSMUSG00000039224	D1Pas1	11.1319	3.66108	3.38e-06	0.0025	0.00216506	0	0	0.475	0.16342	0.385	0.0776611
ENSMUSG00000020890	Gucy2e	148.11	0.756822	4.01e-06	0.6275	0.031499	0.8125	0.0434993	1.035	0.0958188	0.9975	0.0379761
ENSMUSG00000060224	Pyroxd2	103.004	1.15567	2.23e-05	0.6975	0.0699442	0.915	0.0453459	1.805	0.209717	1.7425	0.251007
ENSMUSG00000039671	Zmynd8	3329.5	0.522707	2.23e-05	23.4425	0.434847	24.35	0.425558	32.4175	0.631421	30.1025	1.24383
ENSMUSG00000087368	BC065397	60.7336	1.58258	2.27e-05	0.7875	0.140862	0.725	0.302211	2.3375	0.323098	1.7375	0.131405
ENSMUSG00000002076	Hsf2bp	26.7864	2.22283	3.67e-05	0.33	0.113963	0.3	0.14261	1.795	0.245115	1.7775	0.357952
ENSMUSG00000079259	Trim71	92.1598	1.60714	4.78e-05	0.1125	0.0238157	0.095	0.0134629	0.4325	0.0662736	0.425	0.0270416
ENSMUSG00000024395	Lims2	267.425	0.684104	9.8e-05	7.2125	0.148634	8.79	0.396264	12.9925	0.731115	12.4625	0.246206
ENSMUSG00000034255	Arhgap27	664.031	0.834542	0.00011	7.445	1.05586	8.695	0.759321	15.6675	0.869083	14.1625	0.470815
ENSMUSG00000003559	As3mt	327.795	0.816094	0.000213	8.5375	1.1409	9.9225	0.282829	15.4075	0.531911	15.055	1.27811
ENSMUSG00000029343	Crybb1	169.107	1.17408	0.000314	7.13	1.47837	6.2375	0.555657	18.99	0.976275	16.5275	1.35679
ENSMUSG00000031138	F9	8.79774	2.35591	0.000461	0.0275	0.00649519	0.0725	0.0134048	0.26	0.0407738	0.2225	0.0129301
ENSMUSG00000105708	NA	14.8538	1.59175	0.000461	0.185	0.0505594	0.1875	0.0568303	0.66	0.039211	0.445	0.0884944
ENSMUSG00000091648	C2cd4d	34.8488	1.42058	0.000527	0.67	0.0590551	1.155	0.154616	2.17	0.306859	2	0.0707107
ENSMUSG00000043372	Hexim2	287.061	0.85764	0.000527	8.15	0.716406	10.9275	1.08078	17.5925	1.90668	15.335	0.879336
ENSMUSG00000090113	Nhlrc4	20.1887	1.68774	0.000558	0.3225	0.149306	0.7125	0.0285865	2.165	0.600921	0.9675	0.134228
ENSMUSG00000108778	NA	20.3376	1.70641	0.000633	0.4	0.118585	0.4475	0.104963	1.71	0.153948	1.165	0.0678694
ENSMUSG00000113088	NA	20.5765	1.74789	0.000662	0.095	0.0207666	0.1625	0.0198037	0.4775	0.0904416	0.4075	0.0466871
ENSMUSG00000096351	Samd11	175.606	1.06533	0.000903	3.115	0.223649	3.5875	0.129633	8.9425	0.699727	6.3825	0.402312
ENSMUSG00000035262	Amh	62.2915	1.32134	0.000924	0.955	0.14109	0.9375	0.105319	2.9875	0.337923	2.705	0.31862
ENSMUSG00000031392	Irak1	1289.51	0.356903	0.00114	23.0775	1.76084	24.9025	0.365332	30.8	1.57494	29.195	1.48883
ENSMUSG00000113679	Gm10432	150.354	1.21179	0.00116	1.9025	0.245825	1.86	0.0866747	4.3575	0.327402	4.4275	0.452981
ENSMUSG00000108228	6430584L05Rik	135.279	1.06856	0.00116	1.1375	0.0490376	1.18	0.148535	2.4375	0.266115	2.145	0.178693
ENSMUSG00000100627	NA	16.5001	2.07165	0.0012	0.145	0.0680533	0.19	0.100187	1.42	0.247159	1.645	0.435754
ENSMUSG00000071470	Ccnb1ip1	16.2911	1.79605	0.00174	0.14	0.0409268	0.1425	0.0352447	0.83	0.124599	1	0.0934746
ENSMUSG00000040564	Apoc1	84.4255	1.75694	0.00174	14.07	2.07368	21.6325	3.34105	66.685	5.40439	47.6375	3.11693
ENSMUSG00000086606	NA	90.1727	1.06344	0.0018	9.525	1.14995	11.6875	0.293244	20.3925	1.17951	16.675	1.64226
ENSMUSG00000036446	Lum	35.5635	-1.67778	0.0018	0.6525	0.137403	0.7	0.0379144	0.1575	0.0328586	0.22	0.0501248
ENSMUSG00000072720	Myo18b	130.048	0.777608	0.00233	1.1175	0.10108	1.1475	0.129777	1.9975	0.17633	1.9325	0.154085
ENSMUSG00000104572	NA	17.8444	2.43673	0.00257	0	0	0.01	0.00866025	0.07	0.0209165	0.1025	0.0561666
ENSMUSG00000097638	Carlr	31.0168	1.30372	0.004	0.49	0.0726292	0.58	0.0847791	1.2975	0.120384	1.0625	0.0963311
ENSMUSG00000056436	Cyct	7.00884	2.66877	0.00563	0.0575	0.0288043	0.1275	0.0666497	1.625	0.286629	1.4975	0.187396
ENSMUSG00000038569	Rad9b	112.761	0.62761	0.00617	2.6625	0.0444937	2.985	0.150229	4.125	0.209687	3.93	0.24013
ENSMUSG00000023995	Tspo2	3.26749	2.51655	0.00698	0	0	0.155	0.119922	0.285	0.0265754	0.2475	0.0747809
ENSMUSG00000027368	Dusp2	17.1758	1.50053	0.00698	0.1925	0.0434993	0.4275	0.0497965	0.8325	0.136674	0.5525	0.0941657
ENSMUSG00000041096	Tspyl2	2952.2	0.374964	0.00698	75.5575	5.37555	78.1075	1.86606	95.63	3.41382	78.4025	4.1818
ENSMUSG00000097535	Gm26592	103.512	0.673701	0.00749	3.6675	0.385055	3.685	0.193472	4.9775	0.156659	4.15	0.41512
ENSMUSG00000040013	Fkbp6	6.78816	2.12249	0.00788	0	0	0.05	0.0165831	0.5125	0.129922	0.6725	0.239958
ENSMUSG00000068079	Tcf15	37.3541	1.56817	0.00862	0.475	0.073951	0.2425	0.0605573	2.035	0.134977	1.9475	0.225454
ENSMUSG00000056418	NA	27.3697	1.41587	0.00862	0.38	0.129567	0.38	0.062149	1.2025	0.194145	1.29	0.128111
ENSMUSG00000035179	Ppp1r32	30.9589	1.25743	0.00862	0.7375	0.084954	1.205	0.131743	1.9875	0.236706	1.5425	0.0703895
ENSMUSG00000057751	Megf6	298.109	0.765765	0.00862	7.12	1.29365	6.8725	0.33031	15.2825	1.02768	11.055	1.60577
ENSMUSG00000091996	BC049352	22.0726	1.24113	0.00877	0.6125	0.102492	0.525	0.0420565	1.5275	0.202064	1.46	0.208477
ENSMUSG00000049598	Vsig8	29.6404	1.20723	0.00923	0.7925	0.112549	0.6725	0.0735166	2.085	0.247121	1.905	0.186899
ENSMUSG00000025579	Gaa	17271.6	0.479177	0.00947	244.903	25.9983	289.512	5.28605	351.257	16.5899	300.025	14.0636
ENSMUSG00000018595	Glra4	15.0302	1.57119	0.01	0.1625	0.0207289	0.3	0.065479	0.28	0.0169558	0.34	0.0384057
ENSMUSG00000033722	BC034090	300.228	0.814269	0.01	3.8475	0.512157	3.885	0.125822	6.71	0.298517	7.34	0.5215
ENSMUSG00000091735	Gpr62	507.597	0.555297	0.0113	9.9425	0.337201	12.015	0.487577	14.685	1.36171	15.5675	0.47515
ENSMUSG00000001127	Araf	3222.19	0.250728	0.0122	160.468	14.4421	165.75	4.66349	179.607	8.49475	162.982	6.84384
ENSMUSG00000051504	Siglech	287.317	0.511891	0.0127	7.62	0.854349	7.615	0.186229	10.44	0.696626	11.0575	0.416344
ENSMUSG00000040432	Ltb4r2	16.9067	1.35789	0.0128	0.275	0.0515388	0.165	0.0461655	0.625	0.133065	0.555	0.130839
ENSMUSG00000078350	Smim1	310.924	0.722755	0.0128	10.64	0.940226	13.71	0.28178	18.48	0.63958	17.9825	1.10222
ENSMUSG00000018451	6330403K07Rik	6030.7	0.526393	0.0128	234.972	20.1195	283.47	8.02287	350.053	19.5108	286.88	18.0494
ENSMUSG00000036123	Slc9a3	26.6815	1.12122	0.0133	0.23	0.106125	0.295	0.0461655	0.3725	0.113709	0.29	0.0498748
ENSMUSG00000037418	Best1	41.3211	1.02903	0.0133	0.585	0.0860596	0.6425	0.0512805	1.2075	0.119759	1.1625	0.170967
ENSMUSG00000042439	Zfp532	1468.37	0.380353	0.0148	10.8	1.06607	16.7025	1.15903	14.1125	0.338884	14.6425	0.40533
ENSMUSG00000021098	4930447C04Rik	159.151	1.04025	0.0166	4.315	0.716384	2.9225	0.437584	9.1525	0.586157	6.3625	0.443021
ENSMUSG00000010021	Kif19a	146.051	0.527765	0.0171	2.31	0.186078	3.2625	0.176152	3.645	0.303263	3.8925	0.214604
ENSMUSG00000028610	Dmrtb1	33.2097	1.27192	0.0191	1.595	0.477722	1.96	0.323419	3.5775	0.175584	2.91	0.311869
ENSMUSG00000016256	Ctsz	1052.81	0.519374	0.0203	33.0625	1.0582	37.1625	1.32543	49.1925	3.37248	51.935	2.04457
ENSMUSG00000069920	B3gnt9	134.589	0.719488	0.0205	3.4125	0.68709	3.21	0.504641	6.1775	0.901633	5.25	0.602298
ENSMUSG00000076928	NA	21.5857	1.48363	0.0206	0.8775	0.265786	1.4125	0.411952	3.335	0.914853	2.415	0.435495
ENSMUSG00000111236	NA	30.2607	1.38932	0.0209	0.1525	0.0285865	0.135	0.00559017	0.4475	0.0867017	0.4075	0.0746136
ENSMUSG00000087461	C230014O12Rik	30.3299	0.998833	0.0209	0.5075	0.0598305	0.5475	0.0657053	1.1125	0.190341	1.0675	0.0858323
ENSMUSG00000041798	Gck	169.296	0.992842	0.0209	2.6075	0.594542	3.845	0.229932	5.5425	0.442964	3.5475	0.223897
ENSMUSG00000098134	Rnf113a2	185.619	0.508631	0.0209	6.54	0.309738	6.6525	0.344753	9.625	0.576352	8.115	0.358024
ENSMUSG00000039798	NA	34.0637	1.10614	0.0221	0.4325	0.0181573	1.0075	0.0908553	1.285	0.188066	1.885	0.159315
ENSMUSG00000055560	Zfp459	16.0224	-1.31973	0.0224	0.6525	0.0357727	0.2275	0.0207289	0.375	0.0708431	0.32	0.0709753
ENSMUSG00000054517	Trim65	152.648	0.475157	0.0234	1.515	0.0690561	1.755	0.0325	2.15	0.166396	2.1925	0.0535461
ENSMUSG00000023403	Stk31	7.21709	1.8825	0.025	0.0625	0.0347086	0.0625	0.0167239	0.2925	0.0915406	0.1725	0.0147373
ENSMUSG00000115422	4930452G13Rik	23.1595	1.39124	0.0264	0.2	0.058843	0.205	0.0219374	0.62	0.0634429	0.7	0.0754155
ENSMUSG00000030553	Pgpep1l	26.3763	1.35547	0.0283	0.73	0.287206	0.88	0.0910357	1.8425	0.0640678	1.425	0.144676
ENSMUSG00000044052	Ccr10	26.4684	1.08925	0.0318	0.4925	0.101819	0.6225	0.0817294	1.055	0.140112	1.2825	0.0563887
ENSMUSG00000020216	Jsrp1	132.242	0.94549	0.0328	4.1925	0.765746	2.4375	0.10108	8.6975	1.07842	8.6925	0.834516
ENSMUSG00000022203	Efs	544.12	0.646173	0.0329	9.0325	0.387772	9.915	0.616061	14.1325	0.709625	13.7175	1.13873
ENSMUSG00000041801	Phlda3	849.726	0.625779	0.0351	29.9025	3.24809	38.0625	1.62011	48.125	2.92223	44.4475	3.32727
ENSMUSG00000000365	Rnf17	24.543	1.19939	0.0359	0.135	0.0201556	0.28	0.0785016	0.7325	0.216979	0.505	0.0614919
ENSMUSG00000004098	Col5a3	122.511	0.775683	0.0381	0.695	0.0553963	0.87	0.100933	1.315	0.0546008	1.3775	0.106206
ENSMUSG00000031027	Stk33	38.8148	1.13911	0.0396	1.28	0.239035	1.7475	0.210843	2.425	0.0682367	2.185	0.124424
ENSMUSG00000064247	Plcxd1	479.049	0.628043	0.0397	13.4325	1.88265	13.6525	0.815018	19.9375	0.469113	19.135	0.59368
ENSMUSG00000032297	Celf6	1036.04	0.477568	0.041	22.215	2.54917	28.9725	1.03212	33.535	1.99166	27.51	1.43684
ENSMUSG00000046287	Pnma3	1005.51	0.455896	0.0436	14.1	1.1689	16.535	0.364426	19.885	1.53633	16.315	1.09221
ENSMUSG00000087303	Lipo2	7.51219	1.89076	0.0476	0.0175	0.0102317	0.0325	0.0147373	0.3025	0.0474835	0.22	0.0520817
ENSMUSG00000047242	Taf9b	466.911	0.332783	0.0494	8.105	0.448741	9.19	0.141951	10.6525	0.354936	9.8825	0.571417
ENSMUSG00000045838	Ccdc9b	327.101	0.503175	0.0498	1.935	0.142237	1.9725	0.0436427	2.8575	0.247396	3.425	0.183593
ENSMUSG00000097068	NA	5.94343	1.8411	0.0527	0.0175	0.0151554	0.045	0.0167705	0.095	0.0114564	0.215	0.0553963
ENSMUSG00000020098	Pcbd1	171.102	0.937879	0.0527	14.6275	2.91734	21.5525	0.702365	31.0325	0.805244	22.085	2.64689
ENSMUSG00000040298	Btbd16	35.1328	1.10901	0.055	0.23	0.0384057	0.23	0.0406202	0.51	0.0541987	0.615	0.0759523
ENSMUSG00000033249	Hsf4	400.931	0.565165	0.0648	10.4025	0.385622	12.1625	0.535133	16.7925	0.850892	14.89	1.26532
ENSMUSG00000021461	Fancc	156.54	0.566638	0.0665	3.7175	0.493601	3.525	0.164069	4.8875	0.406669	2.96	0.20997
ENSMUSG00000066797	Zfp648	25.3075	1.42101	0.0666	0.2475	0.0702117	0.2675	0.0885561	0.7625	0.141261	0.645	0.0328824
ENSMUSG00000030505	Prmt3	362.976	-0.333644	0.0666	9.1225	0.678669	8.3625	0.163721	7.3	0.259061	7.8425	0.48046
ENSMUSG00000031962	Cdh15	73.577	0.781456	0.0668	0.9	0.0445814	0.9425	0.0933659	1.5075	0.137494	1.03	0.0718505
ENSMUSG00000102997	NA	64.9766	0.78594	0.067	1.915	0.296026	1.94	0.170404	3.08	0.171646	2.6525	0.303405
ENSMUSG00000002012	Pnck	2855.61	0.511937	0.0682	92.555	8.8248	93.2225	1.41135	136.985	5.05295	110.32	9.58146
ENSMUSG00000023064	Sncg	135.897	0.895466	0.0686	10.51	2.28801	16.07	1.54381	21.5275	1.57921	16.9975	1.18325
ENSMUSG00000091971	Hspa1a	370.172	0.704066	0.069	5.2975	0.759452	5.83	0.688322	8.4025	0.297182	6.2775	0.62297
ENSMUSG00000099696	2900052N01Rik	4009.73	0.643986	0.0697	71.315	6.43508	81.2475	2.07763	114.6	4.0596	118.065	5.8728
ENSMUSG00000059361	Nrsn2	2762.21	0.539985	0.0697	142.095	15.3064	172.24	4.45406	212.417	6.95482	183.205	11.2873
ENSMUSG00000032109	Nlrx1	266.251	0.406613	0.0697	3.9725	0.237733	3.37	0.0963068	4.82	0.212603	5.4125	0.181672
ENSMUSG00000046834	Krt1	214.505	0.764664	0.0771	5.7825	0.643646	6.0925	0.479666	8.2	0.548053	6.5225	0.721668
ENSMUSG00000040938	Slc16a11	610.766	0.635988	0.0771	23.785	2.2884	23.645	1.04813	40.345	2.4316	32.655	6.05777
ENSMUSG00000110080	NA	481.663	0.357923	0.0792	7.7475	0.477616	7.8275	0.410036	10.495	0.740139	10.1525	0.146218
ENSMUSG00000072774	Zfp951	37.143	0.956118	0.0812	0.39	0.00935414	0.4525	0.101018	0.955	0.0500625	1.21	0.0577711
ENSMUSG00000103473	NA	26.2167	-0.993402	0.0818	0.41	0.019685	0.335	0.0461655	0.175	0.0129904	0.29	0.0398434
ENSMUSG00000031972	Acta1	311.688	1.03988	0.0849	5.695	0.871195	4.2325	1.17178	13.94	0.970232	12.4575	0.831538
ENSMUSG00000090122	Kcne1l	166.807	0.570356	0.0849	6.595	0.437071	8.2575	0.1565	10.055	0.558318	9.125	0.705961
ENSMUSG00000021185	Dglucy	196.085	0.41128	0.0867	3.3175	0.12002	3.2575	0.160638	4.8625	0.243269	4.6125	0.231176
ENSMUSG00000066760	Psg16	93.1587	0.618268	0.087	1.535	0.164336	1.9275	0.234557	2.36	0.292724	1.6475	0.0507906
ENSMUSG00000030340	Scnn1a	165.232	0.836828	0.0875	0.825	0.0402337	0.91	0.0961769	1.5475	0.159506	1.465	0.136038
ENSMUSG00000050100	Hmx2	9.38736	1.97862	0.0879	0.14	0.0586302	0.66	0.0575543	0.69	0.15906	0.18	0.0462331
ENSMUSG00000006395	Hyi	231.03	0.58035	0.0879	15.0125	1.18663	15.2875	0.719065	24.285	1.47999	21.5275	1.82392
ENSMUSG00000021287	Xrcc3	314.699	0.432854	0.0879	8.8875	0.827658	8.0575	1.71497	13.0225	0.503058	15.415	0.560496
ENSMUSG00000035506	Slc12a8	41.221	0.926284	0.0903	0.54	0.0488621	0.74	0.131006	1.0775	0.119602	1.1075	0.030898
ENSMUSG00000033882	Rbm46	11.3838	-1.31298	0.0955	0.37	0.0633443	0.2775	0.0541266	0.11	0.0433013	0.2225	0.0232849
ENSMUSG00000014776	Nol3	653.24	0.538578	0.0956	11.585	1.17054	12.5475	0.426605	16.38	1.32296	14.6575	0.822742
ENSMUSG00000056666	Retsat	399.976	0.424073	0.0972	6.14	0.538667	7.87	0.532752	9.4925	0.363857	9.625	1.18067
ENSMUSG00000015846	Rxra	1222.79	0.388115	0.0981	13.0625	0.906652	15.82	0.593791	19.8325	1.04345	17.3625	0.84198
ENSMUSG00000033540	Idua	330.973	0.535201	0.0982	5.4875	0.537963	5.1325	0.256865	7.9525	0.145961	7.695	0.654231

## Sheet: HIP_5C
gene_id	symbol	baseMean_HIP_5CvsWT	log2FoldChange_HIP_5CvsWT	padj_HIP_5CvsWT	HIP_WT_Average_FPKM	HIP_WT_SEM_FPKM	HIP_2A_Average_FPKM	HIP_2A_SEM_FPKM	HIP_5C_Average_FPKM	HIP_5C_SEM_FPKM	HIP_DM_Average_FPKM	HIP_DM_SEM_FPKM
ENSMUSG00000019027	Dnah1	761.844	2.17612	2.25e-41	1.9775	0.159937	3.93	1.68347	9.5775	0.490056	7.8725	1.74684
ENSMUSG00000010342	Tex14	66.4038	3.24842	8.82e-23	0.0725	0.0138632	0.5775	0.434027	1.1475	0.178724	0.825	0.139172
ENSMUSG00000063171	Rps4l	985.616	2.15773	2.27e-21	21.3925	2.30322	46.17	22.2236	103.392	3.26649	71.2275	14.8877
ENSMUSG00000078815	Cacng6	156.761	3.13985	4.35e-17	1.2325	0.171077	7.735	5.07817	15.005	2.78469	15.31	4.1624
ENSMUSG00000002012	Pnck	2855.61	1.34087	4.35e-17	48.9475	2.4588	66.5625	19.2148	129.373	3.89604	85.635	11.5413
ENSMUSG00000020475	Pgam2	369.483	1.80135	5.54e-15	13.75	0.922314	24.195	7.99925	50.88	3.05879	37.0125	8.12623
ENSMUSG00000044361	BC024139	89.471	2.15818	6.29e-12	0.455	0.0851836	0.695	0.248357	2.3925	0.348575	1.375	0.0636887
ENSMUSG00000018451	6330403K07Rik	6030.7	0.952158	2.77e-10	99.39	2.18019	111.4	22.3026	196.857	12.5874	138.088	14.8723
ENSMUSG00000063428	Ddo	296.645	0.991778	9.89e-09	3.215	0.21484	4.9875	0.643636	6.7125	0.440984	7.235	0.804289
ENSMUSG00000025579	Gaa	17271.6	0.785895	9.89e-09	128.79	2.92435	149.5	18.4244	227.27	6.39727	173.887	16.0928
ENSMUSG00000031549	Ido2	68.4748	1.76156	2.31e-08	0.6375	0.176896	1.9175	1.03278	3.18	0.401201	3.8925	0.985072
ENSMUSG00000060224	Pyroxd2	103.004	1.37193	8.69e-08	0.8125	0.0310996	1.215	0.237079	2.225	0.166677	1.495	0.292628
ENSMUSG00000029658	Wdr95	28.7796	2.06574	1.78e-07	0.38	0.162865	0.28	0.122219	1.1075	0.206258	0.74	0.33429
ENSMUSG00000099696	2900052N01Rik	4009.73	1.12901	5.75e-07	41.95	1.58026	54.265	5.64248	95.7725	17.5935	86.2575	13.5985
ENSMUSG00000012017	Scarf2	278.634	1.2623	8.25e-07	1.4225	0.0884855	1.405	0.386418	3.62	0.298392	2.03	0.334402
ENSMUSG00000039671	Zmynd8	3329.5	0.56201	1.55e-06	31.605	0.438214	39.8175	2.7875	46.145	3.32839	45.495	4.44761
ENSMUSG00000089661	Mia	33.8506	2.60386	4.01e-06	2.2575	0.572084	5.265	2.25241	19.8075	5.67049	9.265	2.24205
ENSMUSG00000029343	Crybb1	169.107	1.37634	5.6e-06	5.4625	0.494171	7.5525	2.98519	15.285	1.95478	11.8125	1.8048
ENSMUSG00000059361	Nrsn2	2762.21	0.855504	1.92e-05	51.4475	1.92081	52.185	7.04916	95.6475	6.79273	55.6425	6.09542
ENSMUSG00000039787	Cercam	243.461	0.907862	2.06e-05	2.79	0.287163	3.585	0.838455	5.4425	0.698448	4.8725	0.7187
ENSMUSG00000075437	Gm11681	23.5096	2.10001	4.31e-05	0.5825	0.155579	1.4875	0.681784	3.375	0.575983	2.785	0.599682
ENSMUSG00000033327	Tnxb	880.58	1.44083	4.31e-05	2.3275	0.214662	4.795	1.78574	6.89	1.29733	6.7975	1.53449
ENSMUSG00000044345	Marveld1	283.085	0.692993	6.27e-05	2.91	0.09676	3.7525	0.398064	4.82	0.0351781	3.67	0.475224
ENSMUSG00000090113	Nhlrc4	20.1887	1.95449	6.76e-05	0.135	0.0227761	0.5375	0.186493	1.1	0.128111	0.735	0.0869267
ENSMUSG00000020150	Gamt	279.333	0.874831	6.76e-05	12.275	0.605852	14.5075	0.919928	22.98	1.58514	15.26	0.767797
ENSMUSG00000061462	Obscn	439.719	1.54345	6.94e-05	0.6575	0.0406779	0.7275	0.206833	2.0025	0.115454	1.2175	0.193564
ENSMUSG00000032109	Nlrx1	266.251	0.578995	6.94e-05	4.335	0.240481	4.8275	0.715781	6.6425	0.656805	6.2225	1.20048
ENSMUSG00000039224	D1Pas1	11.1319	2.52529	0.000176	0	0	0.06	0.0491172	0.1675	0.0178098	0.18	0.0688295
ENSMUSG00000087268	NA	19.0094	2.36171	0.000176	0.21	0.0618466	0.72	0.44968	2.375	0.31958	1.09	0.504244
ENSMUSG00000020216	Jsrp1	132.242	1.34943	0.000226	2.49	0.383031	3.92	1.07165	6.265	0.573765	4.495	0.503668
ENSMUSG00000046834	Krt1	214.505	1.12809	0.000241	2.9575	0.472882	3.3625	0.679498	5.4375	0.700735	3.9075	0.458644
ENSMUSG00000021278	Amn	227.714	1.14152	0.000264	6.17	0.501548	6.6975	1.69257	16.6125	1.59028	8.44	1.09339
ENSMUSG00000043372	Hexim2	287.061	0.916553	0.000267	4.8075	0.451641	6.28	0.786511	9.7275	1.13126	7.6925	1.6584
ENSMUSG00000035262	Amh	62.2915	1.41022	0.000353	0.8825	0.136993	0.9975	0.224203	2.5725	0.260129	1.5875	0.129681
ENSMUSG00000024552	Slc14a2	28.8301	1.93067	0.000526	0.24	0.0351781	0.6575	0.248982	1.3775	0.202897	0.4725	0.0692256
ENSMUSG00000030693	Klk10	106.23	2.57661	0.000536	1.1125	0.445623	6.365	4.13052	11.865	3.2413	10.9675	2.60968
ENSMUSG00000071470	Ccnb1ip1	16.2911	2.05453	0.000564	0.1	0.0220794	0.3	0.0832917	0.7	0.120416	0.8725	0.303673
ENSMUSG00000050074	Spink8	158.468	1.20728	0.000564	14.885	1.18909	25	8.30722	36.075	3.23631	33.345	1.80917
ENSMUSG00000044948	Cfap43	76.1047	1.46594	0.000634	0.62	0.0808548	0.545	0.0851836	1.6025	0.330196	1.035	0.222106
ENSMUSG00000110020	NA	98.5323	1.21957	0.000634	5.37	0.510931	7.6225	3.40236	12.7	0.33138	8.5375	1.40772
ENSMUSG00000057751	Megf6	298.109	0.938844	0.000686	1.3025	0.230309	1.86	0.132618	4.7025	0.874524	2.865	0.54921
ENSMUSG00000050824	Sstr5	66.7576	1.97243	0.000774	0.035	0.0178536	0.0975	0.0379761	0.3875	0.194434	0.125	0.0396074
ENSMUSG00000115422	4930452G13Rik	23.1595	1.78324	0.000795	0.15	0.0425735	0.3675	0.125418	0.8225	0.139076	0.445	0.119922
ENSMUSG00000102997	NA	64.9766	1.06706	0.000795	1.06	0.0886707	0.995	0.274192	2.325	0.222977	1.665	0.3122
ENSMUSG00000098134	Rnf113a2	185.619	0.623831	0.000905	5.5175	0.344427	6.0925	0.636213	8.655	0.215827	6.8175	0.362205
ENSMUSG00000020299	4930524B15Rik	18.1973	1.94716	0.00091	0.0625	0.0232849	0.1025	0.0383039	0.4225	0.040984	0.2975	0.0879186
ENSMUSG00000025784	Clec3b	66.1851	1.39978	0.00091	1.2675	0.0832447	2.57	0.14296	3.865	0.989226	2.6675	0.44544
ENSMUSG00000032297	Celf6	1036.04	0.619422	0.00091	9.825	0.350794	11.7075	1.18184	17.4075	0.623372	12.99	1.04572
ENSMUSG00000051029	Serpinb1b	42.0616	1.9407	0.000985	0.135	0.0361421	0.1625	0.00892679	1.8525	1.24938	0.9975	0.257011
ENSMUSG00000051435	Fhad1	219.591	1.1703	0.0013	4.4425	0.582788	7.485	1.97454	9.5875	1.12437	11.6725	2.02086
ENSMUSG00000115388	Eppk1	26.7919	1.84377	0.00138	0.0375	0.00960143	0.075	0.0143614	0.185	0.0313249	0.17	0.0340955
ENSMUSG00000056666	Retsat	399.976	0.571645	0.00143	6.35	0.388088	7.1175	0.849039	9.27	0.731488	8.72	0.710202
ENSMUSG00000039552	Rsph4a	122.425	1.28342	0.00151	0.6225	0.0561666	0.9375	0.174298	1.6975	0.464413	0.9625	0.114366
ENSMUSG00000009633	G0s2	87.6212	1.10627	0.00156	3.885	0.269548	6.005	0.805718	8.8725	0.61025	6.605	0.828896
ENSMUSG00000091648	C2cd4d	34.8488	1.40068	0.00157	0.6775	0.114421	1.275	0.320946	1.8925	0.155699	1.565	0.315089
ENSMUSG00000022438	Parvb	917.844	0.525404	0.0016	7.06	0.286073	8.81	1.32726	11.165	1.04421	11.35	0.716894
ENSMUSG00000031392	Irak1	1289.51	0.345293	0.00176	23.87	0.948413	28.285	1.55627	29.79	1.51024	31.105	2.34244
ENSMUSG00000051504	Siglech	287.317	0.582441	0.00206	6.295	0.188895	7.74	0.944027	9.6425	0.849407	9.295	0.681217
ENSMUSG00000021047	Nova1	1403.33	-0.627281	0.00216	7.265	0.48878	6.0075	0.561598	4.195	0.423446	6.025	0.330993
ENSMUSG00000030549	Rhcg	24.0247	1.82759	0.00218	0.2825	0.147918	0.545	0.257888	0.925	0.443347	0.1575	0.0450521
ENSMUSG00000023571	C1qtnf12	222.468	0.819241	0.00218	5.9275	0.284481	6.62	0.817328	11.215	1.23452	8.395	0.686754
ENSMUSG00000064247	Plcxd1	479.049	0.759149	0.00218	5.28	0.748933	5.545	1.22659	9.115	1.1565	7.82	1.05145
ENSMUSG00000045838	Ccdc9b	327.101	0.608509	0.00218	2.695	0.0850368	3.1925	0.337868	3.96	0.0619476	4.2875	0.605303
ENSMUSG00000039166	Akap7	494.827	-0.477543	0.00223	15.6575	1.41713	18.415	0.959391	14.305	0.311799	16.435	0.68588
ENSMUSG00000032595	Cdhr4	45.2855	1.67487	0.00235	0.8225	0.138716	1.8575	0.590523	2.7875	0.527072	2.635	0.538569
ENSMUSG00000031980	Agt	2138.5	1.1368	0.0026	12.6225	0.543787	13.3125	1.66791	30.2625	8.53944	20.375	1.81286
ENSMUSG00000046818	Ddit4l	131.147	-1.30106	0.00261	4.125	0.658459	2.51	0.722046	1.7125	0.361064	2.4525	0.647373
ENSMUSG00000032514	Ttc21a	92.1169	1.70108	0.00281	0.345	0.0328824	0.6425	0.169092	1.615	0.628147	1.095	0.31204
ENSMUSG00000031303	Map3k15	94.696	1.39828	0.00295	0.3475	0.122289	0.59	0.158153	1.04	0.104702	0.88	0.18944
ENSMUSG00000038932	Tcfl5	51.2484	1.7905	0.0031	0.2425	0.0739404	0.2225	0.159937	1.205	0.425228	0.39	0.151905
ENSMUSG00000035860	Cdhr3	65.603	1.39991	0.00318	0.675	0.0416083	0.915	0.207801	1.52	0.177518	1.14	0.165378
ENSMUSG00000079022	Col22a1	95.9834	1.16861	0.00339	0.5	0.065479	0.6525	0.206197	1.07	0.157043	1.0575	0.219726
ENSMUSG00000042707	Dnali1	51.4093	1.72005	0.00387	0.42	0.0843356	0.7525	0.222917	1.9425	0.673149	0.9925	0.133481
ENSMUSG00000047507	Baiap3	4003.77	1.56619	0.00393	2.7925	0.50772	1.975	0.377467	9.935	5.08129	2.89	0.137204
ENSMUSG00000056972	Magel2	318.363	1.3762	0.00393	0.24	0.0247487	0.2575	0.0654193	0.7775	0.234424	0.2375	0.0263095
ENSMUSG00000052273	Dnah3	35.9336	1.59966	0.00408	0.0675	0.032476	0.1225	0.0221853	0.17	0.044017	0.115	0.0270416
ENSMUSG00000030207	Fam234b	5053.8	-0.249313	0.00437	54.065	1.34513	53.345	1.46399	46.3275	1.15337	47.4625	1.66942
ENSMUSG00000108228	6430584L05Rik	135.279	1.01098	0.00442	0.84	0.132712	0.895	0.2907	1.7925	0.247143	1.455	0.250137
ENSMUSG00000019945	Cabcoco1	38.6508	1.0601	0.00449	1.175	0.153236	1.03	0.126787	2.6125	0.333586	1.6625	0.106968
ENSMUSG00000035112	Wnk4	218.943	0.895555	0.00477	1.24	0.152766	1.75	0.280223	2.57	0.179896	2.3425	0.155538
ENSMUSG00000032334	Loxl1	179.027	1.10413	0.00497	1.76	0.324153	1.695	0.47357	4.045	0.298946	2.5225	0.240997
ENSMUSG00000102440	Pcdhga9	290.64	-0.6583	0.00601	4.2875	0.0853943	3.355	0.290441	2.73	0.223019	2.88	0.271915
ENSMUSG00000041323	Ak7	92.9013	1.55105	0.00627	0.4825	0.035947	0.8725	0.232873	1.995	0.646882	1.3425	0.182735
ENSMUSG00000071550	Cfap44	193.612	0.989413	0.00633	1.7925	0.105438	1.935	0.209479	3.335	0.750646	2.585	0.392245
ENSMUSG00000002831	Plin4	115.125	1.2995	0.00657	0.3575	0.0482668	0.91	0.259157	1.0075	0.167421	0.815	0.101026
ENSMUSG00000087368	BC065397	60.7336	1.23714	0.0067	0.6625	0.102126	1.2675	0.249909	2.155	0.767117	0.97	0.138067
ENSMUSG00000044052	Ccr10	26.4684	1.43121	0.00672	0.1575	0.0366359	0.48	0.104463	0.57	0.0351781	0.6925	0.094893
ENSMUSG00000027570	Col9a3	618.153	1.48774	0.00687	7.855	1.17177	6.8775	1.04596	25.2975	9.83405	16.675	3.95959
ENSMUSG00000072774	Zfp951	37.143	1.20969	0.00687	0.3275	0.0549289	0.48	0.170953	0.8175	0.0917452	0.985	0.231665
ENSMUSG00000028976	Slc2a5	106.31	0.703282	0.00801	1.635	0.237289	2.2925	0.181981	3.2475	0.372682	2.6525	0.329268
ENSMUSG00000032221	Mns1	130.264	1.06007	0.00803	0.895	0.0246221	1.185	0.108944	2.1575	0.354213	1.7775	0.181534
ENSMUSG00000043639	Rbm20	123.434	1.0195	0.00826	0.745	0.110028	0.5775	0.0986392	1.325	0.309324	0.5925	0.102248
ENSMUSG00000092274	Neat1	2262.99	0.747522	0.00826	25.86	1.67563	34.94	2.30568	44.64	5.48724	36.675	1.72237
ENSMUSG00000091735	Gpr62	507.597	0.55585	0.00826	8.9425	0.757598	10.2225	1.12699	13.3825	0.4342	10.4975	0.367447
ENSMUSG00000024395	Lims2	267.425	0.539524	0.00844	6.96	0.316682	7.0975	1.21893	10.545	0.556569	10.135	0.483095
ENSMUSG00000097596	NA	37.6408	-1.65331	0.0086	1.3375	0.188028	0.89	0.343275	0.3425	0.0787698	0.5325	0.0884855
ENSMUSG00000100627	NA	16.5001	1.82645	0.00892	0.0625	0.0368061	0.775	0.230339	2.06	0.309738	1.095	0.461269
ENSMUSG00000034255	Arhgap27	664.031	0.641277	0.00988	6.38	0.478827	7.665	1.18274	11.505	1.15963	9.325	1.40666
ENSMUSG00000043964	Orai3	486.678	0.474758	0.00988	13.6775	0.92432	16.3825	0.789473	18.79	1.30247	15.63	0.717417
ENSMUSG00000063935	Zar1	32.461	1.72985	0.00993	0.05	0.0327872	0.1075	0.0695858	0.3925	0.107376	0.16	0.0379144
ENSMUSG00000071547	Nt5dc2	186.709	0.754194	0.00993	7.8525	0.753304	8.345	1.18441	13.505	0.900587	9.975	1.13354
ENSMUSG00000021136	Smoc1	474.906	0.698235	0.0103	3.4225	0.0774899	3.6825	0.446254	5.7425	0.624564	4.6025	0.461673
ENSMUSG00000113088	NA	20.5765	1.46286	0.0117	0.1075	0.0343466	0.145	0.0612883	0.3825	0.0399022	0.195	0.0357946
ENSMUSG00000008604	Ubqln4	3701.79	-0.333398	0.0118	61.0725	1.82679	57.5325	1.7392	49.415	2.47658	55.165	1.5353
ENSMUSG00000027560	Dok5	315.268	-0.718365	0.0118	9.7075	1.01758	6.815	0.901017	5.8825	0.797797	6.3775	0.585613
ENSMUSG00000031972	Acta1	311.688	1.18477	0.0125	6.6975	0.788776	11.5375	3.72108	16.8575	1.13848	12.46	2.71583
ENSMUSG00000093460	Six3os1	208.643	1.23042	0.0131	0.055	0.0216506	0.0325	0.0155624	0.625	0.399085	0.2525	0.047087
ENSMUSG00000112121	C230072F16Rik	8.61968	1.94034	0.0132	0.0625	0.011388	0.17	0.053619	0.57	0.120208	0.1375	0.0288043
ENSMUSG00000020424	Castor1	74.4708	0.913279	0.0137	1.52	0.245051	1.77	0.305266	2.97	0.190591	2.2975	0.321974
ENSMUSG00000013846	St3gal1	621.312	-0.693746	0.0137	7.3	0.715778	5.725	0.755203	4.435	0.291344	6.48	0.837862
ENSMUSG00000108778	NA	20.3376	1.47663	0.0154	0.3375	0.098131	0.875	0.27662	1.3075	0.309241	1.05	0.235399
ENSMUSG00000019122	Ccl9	28.072	1.37003	0.0159	0.355	0.106095	0.9575	0.200355	1.3025	0.71729	0.9025	0.226478
ENSMUSG00000109097	Gm29683	27.4269	1.64007	0.0162	0.3275	0.165808	0.065	0.0219374	0.5025	0.143238	0.12	0.0470372
ENSMUSG00000070473	Cldn3	25.9595	1.57959	0.0162	0.6075	0.139972	0.5975	0.107376	2.37	0.52186	1.2	0.250624
ENSMUSG00000000365	Rnf17	24.543	1.26778	0.0162	0.2225	0.0724892	0.275	0.118348	0.6525	0.164255	0.4875	0.151178
ENSMUSG00000104674	NA	90.2509	1.20745	0.0162	0.7325	0.113928	1.26	0.224137	1.9025	0.108937	1.43	0.217313
ENSMUSG00000039021	Ttc16	35.5923	1.18462	0.0162	0.3175	0.0511585	0.5575	0.0634798	0.79	0.154879	0.6375	0.106793
ENSMUSG00000039798	NA	34.0637	1.17528	0.0162	0.5	0.171136	0.665	0.106213	1.2425	0.110192	0.91	0.176458
ENSMUSG00000022235	Cmbl	186.297	0.82284	0.0162	7.03	0.349696	6.17	0.604442	12.0775	1.61658	6.175	0.240949
ENSMUSG00000072653	Zfp783	385.057	0.580483	0.0162	4.8175	0.590396	5.0875	0.242986	8.8175	0.749111	6.065	0.84149
ENSMUSG00000020660	Pomc	143.795	1.76203	0.0171	2.4075	0.263353	2.0125	0.241049	14.4375	9.01685	2.835	0.288628
ENSMUSG00000038677	Scube3	304.138	1.21362	0.0172	0.655	0.061796	0.8325	0.123864	1.9925	0.665727	1.21	0.341961
ENSMUSG00000068079	Tcf15	37.3541	1.37087	0.0174	1.5875	0.140284	2.9775	1.05607	4.655	1.29355	3.6175	0.371052
ENSMUSG00000039942	Ptger4	35.7686	1.01093	0.0179	0.235	0.041003	0.4375	0.0201168	0.5125	0.0586702	0.425	0.038487
ENSMUSG00000097451	NA	9021.11	0.379914	0.0183	254.993	8.58106	268.822	15.651	323.765	22.9411	258.423	11.1034
ENSMUSG00000006411	Nectin4	165.792	0.708516	0.0184	2.0475	0.102918	2.4175	0.268709	3.4075	0.403723	2.9925	0.231392
ENSMUSG00000050138	Kcnk12	420.69	-0.586076	0.0187	13.4875	0.860192	11.9175	0.566153	8.9675	0.672675	10.15	0.717792
ENSMUSG00000091387	Gcnt4	114.979	-1.06769	0.019	1.455	0.260012	1.1475	0.398581	0.66	0.0727152	1.0425	0.084954
ENSMUSG00000091415	Ak9	22.1699	1.63406	0.0191	0.0425	0.00892679	0.0875	0.0378112	0.205	0.0572822	0.1375	0.0316968
ENSMUSG00000030075	Cntn3	404.317	-0.497148	0.0193	3.5925	0.324083	3.21	0.129083	2.5425	0.190571	2.89	0.0778621
ENSMUSG00000022203	Efs	544.12	0.64934	0.0227	6.42	0.367781	6.2625	0.518391	10.75	1.92866	8.32	0.417687
ENSMUSG00000041801	Phlda3	849.726	0.634323	0.0233	13.59	0.587378	15.305	1.82288	21.6925	2.05309	17.5575	1.0585
ENSMUSG00000110862	NA	13.4448	1.6137	0.0234	0.0225	0.00216506	0.07	0.0220794	0.1375	0.0378112	0.085	0.0270416
ENSMUSG00000021879	Dnah12	41.6452	1.45114	0.0234	0.045	0.00559017	0.095	0.0425	0.2575	0.0965256	0.13	0.0302076
ENSMUSG00000046287	Pnma3	1005.51	0.468294	0.0235	8.7725	0.133621	9.08	0.482571	12.3575	0.589463	10.1525	0.868752
ENSMUSG00000049001	Ndnf	338.592	-0.733766	0.0237	2.0425	0.154207	2.31	0.365582	1.315	0.148598	1.36	0.134211
ENSMUSG00000056436	Cyct	7.00884	2.13585	0.0238	0.065	0.0325	0.5175	0.448168	1.0475	0.165203	1.3475	0.410219
ENSMUSG00000044172	Ptx4	11.0614	1.50963	0.0238	0.135	0.0296859	0.215	0.0520216	0.515	0.0396074	0.32	0.0501248
ENSMUSG00000034227	Foxj1	306.332	1.27264	0.0238	2.63	0.392508	3.4675	0.703672	7.4625	2.34937	4.155	0.459109
ENSMUSG00000032327	Stra6	297.03	1.04889	0.0238	4.8775	0.345622	6.24	0.778926	10.8275	1.90333	12.2525	1.977
ENSMUSG00000111681	NA	27.0221	-1.08756	0.0238	0.5625	0.0288043	0.3	0.0276134	0.245	0.0317214	0.31	0.0744144
ENSMUSG00000026247	Ecel1	1247.85	1.43933	0.0244	0.8425	0.128616	0.52	0.106243	4.19	2.79785	0.795	0.172645
ENSMUSG00000061353	Cxcl12	958.301	-0.556644	0.0245	15.84	0.844075	15.5625	1.65906	10.485	0.469687	15.35	1.14297
ENSMUSG00000036131	Frmd7	22.1361	1.34802	0.0247	0.37	0.0715017	0.5775	0.166147	1.0775	0.121675	0.6075	0.0733464
ENSMUSG00000045761	Togaram2	134.872	0.952275	0.0247	1.42	0.399984	0.9825	0.228702	3.465	1.09482	1.01	0.117845
ENSMUSG00000040998	Npnt	446.375	-0.899575	0.0247	8.9475	0.60172	7.82	1.36383	4.5225	0.83004	6.16	0.423571
ENSMUSG00000043857	Mgat5b	2612.31	-0.429939	0.0252	25.7025	2.34453	17.725	0.574342	18.205	0.885794	18.3325	1.06728
ENSMUSG00000038805	Six3	519.582	1.14445	0.0253	0.1725	0.0571593	0.0775	0.0134048	1.555	1.10709	0.4475	0.0606604
ENSMUSG00000021069	Pygl	165.078	0.659083	0.0253	1.67	0.0680074	1.93	0.147139	2.675	0.306054	2.1825	0.201165
ENSMUSG00000073418	C4b	1246.12	0.774214	0.0254	7.77	0.666408	10.095	0.568776	14.1475	2.66398	14.8725	1.758
ENSMUSG00000018581	Dnah11	55.3393	1.41332	0.0258	0.22	0.0674537	0.5275	0.198538	0.5375	0.0833198	0.545	0.115839
ENSMUSG00000045672	Col27a1	232.781	0.668757	0.0258	1.265	0.142894	1.455	0.0863496	1.8625	0.337979	1.5275	0.0711842
ENSMUSG00000027955	Gask1b	48.0886	-1.06785	0.0258	1.24	0.263842	0.6225	0.185653	0.6225	0.135572	0.635	0.115461
ENSMUSG00000036158	Prickle1	1831.42	-0.370443	0.0259	26.6225	0.501677	26.05	1.50833	20.7325	1.21291	23.0675	1.17467
ENSMUSG00000049353	Rd3	18.1667	1.78537	0.0267	0.12	0.0463681	0.1475	0.043211	0.8775	0.295537	0.365	0.0914125
ENSMUSG00000040564	Apoc1	84.4255	1.38063	0.0283	4.5425	0.722118	10.135	4.19245	15.2025	4.21793	5.59	1.10219
ENSMUSG00000040938	Slc16a11	610.766	0.667911	0.0284	20.42	0.573269	16.3325	1.60522	32.21	3.18063	22.1	0.892069
ENSMUSG00000001127	Araf	3222.19	0.226736	0.0286	108.035	6.60427	110.757	4.13299	121.82	2.26359	106.615	3.02459
ENSMUSG00000039462	Col10a1	6.77906	-1.36653	0.0286	0.0625	0.0188331	0.0275	0.0073951	0	0	0.04	0.0169558
ENSMUSG00000061461	Smim20	425.699	0.422141	0.0287	22.7175	1.43497	23.23	0.724698	37.89	8.47291	27.655	0.933732
ENSMUSG00000031340	Gabre	167.852	1.17784	0.0288	0.025	0.00901388	0.045	0.0225	0.235	0.119661	0.0725	0.0285865
ENSMUSG00000031016	Wee1	420.766	-0.419063	0.0291	6.62	0.25152	6.0575	0.301525	4.9725	0.269035	5.745	0.208462
ENSMUSG00000111685	NA	13.4381	1.58313	0.0296	0.0425	0.011388	0.125	0.0207666	0.2075	0.035947	0.2075	0.0381404
ENSMUSG00000032988	Slc16a8	89.2816	1.57261	0.0296	1.0225	0.198978	0.3525	0.0800293	4.35	2.31539	2.4125	0.864287
ENSMUSG00000051811	Cox6b2	68.3318	1.497	0.0296	6.5	1.87591	7.7775	1.64519	24.5375	10.5709	12.4425	2.28543
ENSMUSG00000038987	Cfap157	36.4212	1.3969	0.0296	0.11	0.0416833	0.155	0.0862047	0.4575	0.18437	0.245	0.0325
ENSMUSG00000048038	Ccdc187	556.134	1.29655	0.0296	0.3725	0.0395877	0.375	0.040078	1.0725	0.387724	0.575	0.117127
ENSMUSG00000026181	Ppm1f	2244.48	0.242405	0.0296	17.5175	0.335138	18.18	0.405386	21.0525	1.28987	20.1025	0.47234
ENSMUSG00000058486	Wdr91	720.564	-0.271814	0.0296	16.7425	0.637881	16.0575	0.871094	14.3225	0.616496	14.445	0.468355
ENSMUSG00000089762	Ier5l	547.318	-0.854903	0.0296	10.365	0.839647	9.38	1.5976	5.61	0.571795	7.74	1.79639
ENSMUSG00000032548	Slco2a1	124.186	0.984464	0.0298	0.85	0.167444	1.1025	0.221765	1.9825	0.298797	1.2925	0.205164
ENSMUSG00000020799	Tekt1	57.8035	1.29893	0.0316	0.975	0.112556	1.03	0.206761	2.9225	1.00075	1.7675	0.314233
ENSMUSG00000025350	Rdh5	111.747	1.65344	0.0322	3.145	0.557287	2.5125	0.342169	15.7425	8.45809	8.8375	3.10162
ENSMUSG00000035095	Fam167a	58.3106	0.998096	0.0322	0.3575	0.0708321	0.36	0.0551135	0.6875	0.121057	0.4475	0.0523659
ENSMUSG00000037966	Ninj1	492.172	0.563903	0.0322	17.5875	1.74174	17.23	1.98344	26.64	2.45141	17.9275	0.6315
ENSMUSG00000079259	Trim71	92.1598	1.02843	0.0326	0.3175	0.0387903	0.4725	0.118183	0.7	0.0835913	0.705	0.155342
ENSMUSG00000049555	Tmie	339.234	0.820052	0.0328	1.065	0.157698	0.98	0.0930054	1.7475	0.407176	1.3425	0.0386288
ENSMUSG00000030111	A2m	114.547	1.4082	0.0332	0.54	0.113963	0.5875	0.0790075	1.8525	0.81642	1.3675	0.151178
ENSMUSG00000033685	Ucp2	780.477	0.877117	0.0336	18.335	1.72596	17.6975	1.1053	36.335	8.76175	26.3125	2.86569
ENSMUSG00000026650	Meig1	24.4514	1.1865	0.0339	1.495	0.176582	2.27	0.467373	3.8875	0.680894	2.8425	0.417977
ENSMUSG00000045744	Bricd5	9.18255	1.90534	0.0344	0.4775	0.137494	0.7825	0.171186	2.085	0.0572822	2.0775	0.573328
ENSMUSG00000036040	Adamtsl2	161.969	0.757028	0.035	10.295	1.0742	18.0225	5.27262	21.015	3.20118	21.005	3.84756
ENSMUSG00000028012	Rrh	7.5388	1.78524	0.0356	0.0375	0.0270127	0.165	0.0467039	0.5625	0.32658	0.2925	0.139525
ENSMUSG00000068699	Flnc	107.84	0.746636	0.0357	0.3275	0.0207289	0.4825	0.0658004	0.575	0.0669421	0.4475	0.0392707
ENSMUSG00000075410	Prcd	68.6667	1.10332	0.0365	3.325	0.199264	2.6825	0.394594	8.37	2.34275	5.62	1.26144
ENSMUSG00000029054	Gabrd	933.64	-0.892503	0.0365	22.83	2.796	17.1525	2.49063	11.86	1.34539	15.965	2.51795
ENSMUSG00000026185	Igfbp5	4510.11	-0.503858	0.0371	34.9875	2.26557	34.4275	4.63828	24.84	1.86992	32.37	3.1302
ENSMUSG00000046000	Naa11	10.2941	1.86075	0.0373	0.025	0.00559017	0.12	0.0764853	0.32	0.0919239	0.16	0.0617454
ENSMUSG00000040181	Fmo1	166.179	0.640437	0.0373	3.7775	0.261136	3.3025	0.597718	6.105	0.751212	3.88	0.295783
ENSMUSG00000050930	Map10	126.863	0.579086	0.0373	1.2225	0.0703007	1.47	0.094406	1.875	0.100592	1.44	0.136107
ENSMUSG00000041075	Fzd7	324.038	0.606358	0.0394	2.5075	0.120539	2.935	0.268666	3.925	0.465598	3.355	0.16041
ENSMUSG00000050931	Sgms2	94.9618	1.15968	0.0401	0.5	0.130958	0.595	0.0854766	1.7225	0.489596	1.43	0.595514
ENSMUSG00000036898	Zfp157	423.079	-0.319271	0.0401	5.735	0.344102	5.3475	0.5171	4.505	0.43561	5.2125	0.173038
ENSMUSG00000021536	Adcy2	3295.47	-0.411619	0.0401	44.0975	1.59807	42.99	3.72303	33.3225	2.29571	40.9875	0.624383
ENSMUSG00000048978	Nrsn1	7684.07	-0.383838	0.0413	200.25	20.1589	160.697	7.51408	155.315	5.29238	158.873	5.7534
ENSMUSG00000050150	Slc9b1	8.42947	1.49682	0.0424	0.0125	0.0108253	0.1225	0.0374792	0.2275	0.0480072	0.1425	0.0290205
ENSMUSG00000006931	P3h4	486.298	0.493044	0.0437	7.075	0.255257	7.615	1.07066	10.185	0.819775	8.37	0.234307
ENSMUSG00000038569	Rad9b	112.761	0.553189	0.0442	2.2025	0.0760243	2.3725	0.0803411	3.05	0.135462	3.3425	0.233462
ENSMUSG00000021217	Tshz3	335.951	-1.05137	0.0442	4.54	0.779559	3.3325	1.13971	2.165	0.6098	2.4325	0.468126
ENSMUSG00000041460	Cacna2d4	85.3928	0.86734	0.0443	0.7725	0.193079	0.705	0.167239	0.96	0.119635	0.98	0.221162
ENSMUSG00000026355	Mcm6	151.001	-0.705158	0.0443	3.785	0.231368	3.265	0.747349	2.0875	0.239462	2.9825	0.48085
ENSMUSG00000033053	1700028P14Rik	13.2951	1.4916	0.0448	0.4075	0.0839922	0.64	0.163325	1.6275	0.348952	0.7225	0.220805
ENSMUSG00000040856	Dlk1	1332.68	1.37606	0.0448	1.5175	0.467472	1.0525	0.551797	6.5575	2.05112	1.2775	0.263614
ENSMUSG00000067925	Rtl8a	1447.58	0.523059	0.0448	65.8025	6.57502	61.8075	6.22997	96.4275	4.40769	70.99	4.53478
ENSMUSG00000097604	NA	79.0093	-0.862018	0.046	3.1525	0.269661	2.295	0.281081	1.67	0.258964	2.03	0.0649038
ENSMUSG00000096225	Lhx8	136.093	0.265446	0.0462	0	0	0	0	0.32	0.277128	0.0225	0.0194856
ENSMUSG00000062713	Sim2	13.7738	1.46531	0.0469	0.025	0.0134629	0.0675	0.0198037	0.1225	0.0296595	0.065	0.0103078
ENSMUSG00000078173	Lenep	13.9549	1.88502	0.0472	0.0625	0.0541266	0.845	0.42539	1.225	0.400383	0.655	0.274602
ENSMUSG00000113679	Gm10432	150.354	0.904662	0.0472	1.25	0.23057	1.995	0.432991	2.255	0.337574	2.3375	0.440928
ENSMUSG00000046314	Stxbp6	1440.03	-0.633377	0.0472	19.645	1.19836	19.255	2.58028	12.3	1.84365	20.7275	1.46238
ENSMUSG00000057969	Sema3b	187.884	1.2212	0.0475	1.5725	0.176259	1.3125	0.267544	5.325	2.15618	3.85	1.28057
ENSMUSG00000040189	Ccdc114	79.7145	1.10348	0.0475	1.1675	0.354019	1.115	0.165699	2.6225	0.630896	2.0725	0.534993
ENSMUSG00000000732	Icosl	182.375	0.681504	0.0475	3.215	0.451408	3.8925	0.173327	5.2325	0.470922	4.125	0.177781
ENSMUSG00000020890	Gucy2e	148.11	0.473585	0.0481	0.59	0.015411	0.665	0.0552834	0.7925	0.0337963	0.8675	0.0514022
ENSMUSG00000022075	Rhobtb2	2399.18	-0.409831	0.0481	20.835	1.65701	18.6425	1.63038	15.865	1.07718	16	1.48666
ENSMUSG00000025366	Esyt1	308.326	-0.539973	0.0499	3.575	0.204099	3.5225	0.646088	2.51	0.196532	3.3975	0.191585
ENSMUSG00000027744	Stoml3	22.4049	1.4254	0.0512	0.34	0.0727152	0.535	0.257233	1.1325	0.350595	0.475	0.0835539
ENSMUSG00000058019	Ces5a	17.9192	1.45614	0.0513	0.275	0.0632949	0.4375	0.158366	0.745	0.0942404	0.32	0.0742462
ENSMUSG00000116358	NA	8.80991	1.60125	0.0517	0.3075	0.101635	0.9825	0.360839	1.32	0.159217	0.9375	0.182564
ENSMUSG00000032105	Pdzd3	46.1319	1.00737	0.0517	0.4275	0.0572686	0.675	0.110821	0.9325	0.110644	0.77	0.17288
ENSMUSG00000039004	Bmp6	391.615	0.95284	0.0517	3.33	0.260648	3	0.201804	7.265	1.94503	5.2225	1.15483
ENSMUSG00000040875	Osbpl10	618.436	-0.52316	0.0517	11.5225	1.30584	7.9675	1.08513	8.245	0.405255	7.645	0.306543
ENSMUSG00000078350	Smim1	310.924	0.621159	0.0522	5.14	0.334197	6.0675	0.944903	8.66	0.886531	7.2925	0.134786
ENSMUSG00000016494	Cd34	605.489	-0.592641	0.0527	19.89	1.63291	17.645	1.70491	13.155	1.57323	13.5125	0.799127
ENSMUSG00000079323	NA	15.5655	1.4827	0.0534	0.3225	0.101635	0.85	0.281447	1.225	0.240377	0.88	0.249073
ENSMUSG00000035896	Rnase1	15.1728	1.27925	0.0534	0.4125	0.00414578	0.6	0.188116	1.235	0.306686	0.4725	0.0601431
ENSMUSG00000024660	Incenp	307.3	-0.43109	0.0534	4.695	0.241208	4.14	0.279777	3.51	0.222851	3.345	0.094174
ENSMUSG00000097184	4632428C04Rik	19.4103	1.41039	0.0543	0.045	0.0134629	0.125	0.0328824	0.2325	0.057595	0.2225	0.0577034
ENSMUSG00000092035	Peg10	1430.34	0.972024	0.055	1.2925	0.235939	1.26	0.0650961	2.7925	0.651166	1.5275	0.108361
ENSMUSG00000064293	Cntn4	435.449	-0.648155	0.055	4.9675	0.53244	3.45	0.602318	3.0075	0.234424	2.955	0.414932
ENSMUSG00000021799	Opn4	13.8009	1.49666	0.0552	0.04	0.0169558	0.13	0.033541	0.25	0.0257391	0.1775	0.0963311
ENSMUSG00000033308	Dpyd	163.265	0.631456	0.0558	1.595	0.173007	2.2	0.231409	3.0025	0.328774	3.0875	0.320963
ENSMUSG00000096039	D830030K20Rik	26.6576	0.852806	0.056	1.115	0.0649519	1.1875	0.122136	2.205	0.125623	1.3725	0.193661
ENSMUSG00000037887	Dusp8	4787.91	-0.229206	0.056	48.56	2.00156	50.705	1.63211	43.3875	2.06955	46.9375	1.16894
ENSMUSG00000027270	Lamp5	917.319	-0.884287	0.056	31.1275	8.03633	22.3475	5.20128	17.56	1.54245	16.7675	2.30228
ENSMUSG00000026433	Rab29	68.8556	0.63976	0.0568	2.645	0.136771	3.1925	0.239593	4.2575	0.452457	2.885	0.231476
ENSMUSG00000038523	1700003F12Rik	53.0909	-0.897992	0.0568	3.395	0.487256	1.9375	0.195172	1.705	0.230556	2.42	0.172446
ENSMUSG00000100303	NA	40.359	1.3992	0.0577	0.57	0.0860233	1.08	0.52569	2.3275	0.178058	0.9575	0.135249
ENSMUSG00000103378	NA	27.2235	-1.30077	0.0578	0.67	0.119739	0.3925	0.101265	0.23	0.0276134	0.31	0.049371
ENSMUSG00000053161	Daw1	7.42693	1.66816	0.058	0.0175	0.0151554	0.1125	0.0615807	0.3425	0.132541	0.105	0.0354436
ENSMUSG00000005892	Trh	360.673	1.20093	0.058	0.2625	0.0615807	0.145	0.0175	1.325	0.865018	0.25	0.0540833
ENSMUSG00000034958	Atcay	5025.71	-0.24725	0.058	65.2	1.83147	60.1925	2.66474	55.245	2.06255	58.5575	2.53369
ENSMUSG00000025735	Rhbdl1	710.98	0.359633	0.0585	41.0125	1.0433	40.92	4.13951	51.6375	2.35673	43.395	2.65826
ENSMUSG00000042045	Sln	12.1703	1.42337	0.059	0.22	0.0619476	0.2075	0.0696756	0.795	0.131743	0.35	0.0610328
ENSMUSG00000074673	Ttll9	33.1002	1.04968	0.0595	0.865	0.273439	0.5875	0.209415	0.9725	0.178128	0.805	0.177077
ENSMUSG00000074863	Gm45951	94.473	-0.58753	0.0597	3.615	0.42489	2.74	0.236617	1.9575	0.227963	2.9775	0.282829
ENSMUSG00000027848	Olfml3	371.645	0.524414	0.0605	2.92	0.1766	2.8375	0.197686	4.22	0.325211	3.4975	0.317202
ENSMUSG00000058743	Kcnj14	97.1625	0.546177	0.0607	2.07	0.285329	1.7475	0.325603	3.1225	0.257351	2.0725	0.258224
ENSMUSG00000049577	Zfpm1	1472.87	-0.501162	0.0607	29.115	0.638401	29.775	2.35216	20.08	1.68283	28.3475	1.97883
ENSMUSG00000053153	Spag16	27.8849	1.55536	0.0615	0.22	0.0853669	0.2325	0.0715345	1.02	0.405617	0.5725	0.227853
ENSMUSG00000038537	Mc3r	24.8952	1.41512	0.0615	0.025	0.0108972	0.005	0.00433013	0.2025	0.119863	0.0425	0.0255869
ENSMUSG00000026335	Pam	4614.43	-0.324799	0.0616	61.2975	1.03086	50.4525	0.862202	48.63	1.66348	49.785	1.26187
ENSMUSG00000037143	Cfap61	59.2888	1.15442	0.0621	0.685	0.0628987	1.06	0.291976	1.8475	0.665492	1.0375	0.149054
ENSMUSG00000038156	Spon1	2205.59	-0.383615	0.0621	15.3225	0.629398	14.0875	0.207978	11.845	0.590492	13.3975	0.954983
ENSMUSG00000034706	Dnaic2	86.9243	1.09393	0.063	0.8575	0.0704783	0.95	0.0883883	1.6875	0.429031	1.26	0.189539
ENSMUSG00000054667	Irs4	493.058	0.540822	0.0633	0.0175	0.00960143	0.015	0.0103078	0.1925	0.130018	0.045	0.0108972
ENSMUSG00000042289	Hsd3b7	88.3658	0.565443	0.0636	3.485	0.0828025	4.5625	0.667049	6.5725	0.903752	5.05	0.438392
ENSMUSG00000051606	NA	13.3231	1.48391	0.0642	0.15	0.0422788	0.285	0.204466	1.36	0.481326	0.4225	0.285884
ENSMUSG00000029528	Pxn	1070.24	0.268712	0.0648	17.1725	0.42855	20.12	1.04516	20.935	0.472103	19.135	0.294756
ENSMUSG00000020098	Pcbd1	171.102	0.891443	0.0651	4.025	0.780629	5.465	0.669193	8.3125	1.21808	5.2975	0.124819
ENSMUSG00000031065	Cdk16	6333.15	-0.245437	0.0652	125.64	5.51144	111.407	5.26347	110.765	4.88347	113.422	3.46867
ENSMUSG00000104861	3110039M20Rik	30.8957	0.933271	0.0655	1.7025	0.245137	2.325	0.375924	3.705	0.519453	2.5	0.17353
ENSMUSG00000029468	P2rx7	230.885	0.398577	0.0655	2.02	0.116028	2.2325	0.141173	2.885	0.295392	2.5375	0.174513
ENSMUSG00000026527	Rgs7	1280.37	-0.301941	0.0661	28.79	0.500862	27.03	0.424632	23.51	1.14852	25.27	0.265612
ENSMUSG00000097433	NA	89.3434	0.657185	0.0665	2.4075	0.107318	2.57	0.242332	3.9	0.149457	2.6675	0.500854
ENSMUSG00000042258	Isl1	122.191	0.553577	0.0665	0.005	0.00433013	0.065	0.034187	0.16	0.130048	0.175	0.0512957
ENSMUSG00000030560	Ctsc	168.451	0.519877	0.0665	3.0425	0.190144	3.25	0.258239	4.5275	0.193823	3.9725	0.250159
ENSMUSG00000087675	Gm11762	36.3433	-1.15227	0.0665	1.46	0.155925	1.4425	0.466495	0.58	0.116082	0.765	0.038487
ENSMUSG00000061322	Dnaic1	125.333	0.841422	0.068	3.4725	0.242136	3.835	0.548515	6.415	1.18147	5.5275	0.114966
ENSMUSG00000026278	Bok	1273.35	0.694012	0.0684	46.38	7.09168	59.3625	7.13545	77.715	10.4755	67.7275	3.44435
ENSMUSG00000042826	Fgf11	670.413	0.52607	0.0684	8.61	0.49371	9.565	1.03444	12.72	0.851168	9.035	0.930997
ENSMUSG00000023942	Slc29a1	500.801	0.438752	0.0685	10.535	0.85785	11.4925	1.12669	14.285	0.257257	13	0.536598
ENSMUSG00000035390	Brsk1	10956.5	-0.238007	0.0685	213.3	4.52988	199.705	5.13379	182.995	4.89492	193.475	5.77344
ENSMUSG00000066760	Psg16	93.1587	0.625091	0.0688	1.27	0.145043	0.9575	0.124568	2.1775	0.130258	1.555	0.057717
ENSMUSG00000107728	NA	62.7935	-0.690706	0.069	1.6075	0.0514022	1.575	0.189027	0.9725	0.109623	1.2325	0.10526
ENSMUSG00000011154	Cfap161	32.3145	1.27345	0.0693	0.4475	0.100708	0.64	0.169558	1.4225	0.351201	1.165	0.256625
ENSMUSG00000025332	Kdm5c	1554.12	-0.335469	0.0693	13.845	0.600651	13.2375	0.430717	10.8475	0.253633	11.62	0.505618
ENSMUSG00000075225	Ccdc162	43.5005	1.03057	0.0694	0.6475	0.237917	0.2375	0.0564994	0.81	0.138022	0.4625	0.0655148
ENSMUSG00000055523	Gucy2g	110.613	-0.942297	0.0706	1.4025	0.111657	1.37	0.260456	0.685	0.0798044	1.0775	0.198789
ENSMUSG00000049811	Fam161a	73.4935	0.975785	0.0709	1.2775	0.196003	1.5225	0.190472	3.0825	0.869967	2.305	0.516896
ENSMUSG00000049382	Krt8	37.2618	1.62963	0.0714	0.49	0.195991	0.3675	0.0588828	2.58	1.39555	1.41	0.47154
ENSMUSG00000110080	NA	481.663	0.337945	0.0721	9.165	0.364597	9.6425	0.292604	10.1325	0.355341	12.1625	0.882039
ENSMUSG00000005686	Ampd3	531.34	0.332523	0.0729	5.2175	0.0917452	6.3	0.320195	6.925	0.205867	6.305	0.340487
ENSMUSG00000030043	Tacr1	220.871	0.966463	0.0733	0.26	0.0367423	0.3075	0.0483962	0.5825	0.233917	0.2875	0.0245904
ENSMUSG00000052105	Mtcl1	2308	-0.571119	0.0737	15.1575	1.71303	13.49	2.07198	10.08	0.41924	12.2925	0.757326
ENSMUSG00000024197	Plin3	474.971	0.592902	0.0739	7.42	0.474829	8.5875	1.04176	11.5525	1.73814	10.59	0.374867
ENSMUSG00000039492	Ccdc27	24.4808	0.928266	0.0766	0	0	0.03	0.0127475	0.0575	0.0255869	0.0375	0.0151554
ENSMUSG00000068062	Gm14164	65.6397	0.887241	0.0766	0.745	0.167276	0.705	0.0419076	1.0575	0.0870614	0.8975	0.194755
ENSMUSG00000021820	Camk2g	4730.74	-0.375232	0.0766	115.67	7.19817	108.565	12.1825	90.925	7.54692	101.865	6.70284
ENSMUSG00000103310	Pcdha12	270.562	-0.538343	0.079	3.795	0.237289	3.6	0.124348	2.61	0.175926	3.295	0.163726
ENSMUSG00000039385	Cdh6	263.551	-0.965603	0.0802	1.575	0.353297	1.0175	0.208248	0.745	0.149101	0.9225	0.10526
ENSMUSG00000032579	Hemk1	310.751	0.434334	0.0803	7.3775	0.323948	6.99	0.477323	11.8875	2.60732	7.8525	0.676899
ENSMUSG00000100916	Lhb	7.03932	1.63692	0.0804	0.285	0.108657	0.135	0.0472361	1.6375	0.602737	0.2625	0.0619854
ENSMUSG00000074899	Sptbn5	87.0824	-0.776081	0.0807	0.33	0.0318198	0.1725	0.032476	0.1875	0.0235518	0.165	0.0160078
ENSMUSG00000047021	Cfap65	211.012	1.04798	0.0818	1.08	0.183712	0.89	0.196596	2.3725	0.692499	1.4975	0.286539
ENSMUSG00000020844	Nxn	457.156	0.570581	0.0818	5.1625	0.247194	5.53	0.25935	7.665	1.31671	5.9775	0.333136
ENSMUSG00000053925	NA	33.2753	-0.88961	0.0818	1.205	0.139888	1.1325	0.0904416	0.63	0.13337	0.8	0.097532
ENSMUSG00000029847	Slc23a4	16.9703	1.19328	0.0832	0.175	0.0447912	0.4925	0.0697652	0.405	0.050806	0.3825	0.108649
ENSMUSG00000034121	Mks1	122.069	0.540672	0.0837	1.685	0.155503	2.83	0.353164	3.1175	0.417348	2.69	0.310383
ENSMUSG00000041096	Tspyl2	2952.2	0.282989	0.084	53.7325	2.46389	54.6425	3.27063	63.775	1.83008	57.9675	2.49906
ENSMUSG00000036699	Zcchc12	2813.08	0.69877	0.0841	14.31	0.904675	12.53	1.16379	24.4825	6.59596	13.7625	1.31297
ENSMUSG00000109882	NA	10.3264	-1.28057	0.0845	0.86	0.113523	0.3975	0.0449131	0.29	0.0498748	0.475	0.0954267
ENSMUSG00000024175	Tekt4	25.846	1.34079	0.0847	0.1425	0.0379761	0.1825	0.0676734	0.605	0.216579	0.24	0.0839643
ENSMUSG00000046192	Iqub	37.9424	1.2457	0.0847	0.3025	0.0682253	0.28	0.0416833	0.885	0.36072	0.395	0.0910014
ENSMUSG00000044636	Csrnp2	708.029	-0.322186	0.0847	8.1675	0.21279	7.205	0.342719	6.5925	0.0627868	6.205	0.22985
ENSMUSG00000058152	Chsy3	183.378	-0.805168	0.0849	2.99	0.387847	2.52	0.518447	1.66	0.318846	1.8925	0.21741
ENSMUSG00000002076	Hsf2bp	26.7864	1.28881	0.0852	0.1725	0.0774899	0.34	0.22981	0.5075	0.0486538	0.7525	0.195875
ENSMUSG00000015981	Stk32c	3165.04	-0.418564	0.0852	62.755	6.32888	47.9675	2.57697	47.2	2.54035	48.85	2.79361
ENSMUSG00000116275	Zc3h11a	508.186	0.433902	0.0856	8.41	0.523725	9.335	0.151554	11.535	0.552681	9.935	0.939884
ENSMUSG00000032396	Dis3l	670.447	-0.25842	0.0868	8.315	0.19263	8.03	0.376381	7.005	0.295941	7.17	0.151534
ENSMUSG00000050211	Pla2g4e	537.266	-0.6109	0.0868	5.39	0.63999	3.945	0.541912	3.4675	0.424579	4.0925	0.203143
ENSMUSG00000035948	Acss3	27.651	1.22298	0.0872	0.1725	0.0427748	0.17	0.0459619	0.4625	0.139301	0.44	0.0814709
ENSMUSG00000050122	Vwa3b	123.23	0.821846	0.0873	8.9125	0.787277	12.35	2.5292	15.39	2.55129	20.505	2.26953
ENSMUSG00000031786	Drc7	135.651	1.59439	0.0888	1.25	0.409313	0.885	0.212029	7.1675	3.73355	3.135	1.16352
ENSMUSG00000078185	Chml	179.417	-0.809759	0.0901	1.875	0.352713	1.1475	0.177918	0.565	0.0872138	1.4625	0.394293
ENSMUSG00000020178	Adora2a	1341.8	1.12919	0.0907	1.5325	0.203788	1.8875	0.188526	8.29	6.44921	1.56	0.141289
ENSMUSG00000006777	Krt23	5.72337	1.53512	0.091	0.0175	0.00892679	0	0	0.41	0.270786	0.1575	0.0870614
ENSMUSG00000108841	Frmpd2	40.8275	1.12525	0.0915	0.34	0.0635413	0.3225	0.101942	0.6525	0.153882	0.3625	0.0790075
ENSMUSG00000107272	NA	58.6166	0.993124	0.0915	12.475	2.60304	24.22	4.87048	26.4175	2.42141	24.9275	1.87088
ENSMUSG00000070306	Ccdc153	94.6802	1.2546	0.0917	3.12	0.584241	4.12	1.81697	9.015	2.0922	4.4375	0.963122
ENSMUSG00000024033	Rsph1	116.989	1.19599	0.0917	2.975	0.566232	3.4425	1.07353	8.3325	3.53282	4.6975	0.432888
ENSMUSG00000057497	Fam136a	457.047	0.352013	0.0917	12.935	0.572216	13.895	0.98393	17.0975	0.531653	14.79	0.314384
ENSMUSG00000029070	Mxra8	197.335	0.596611	0.0927	3.3575	0.193177	3.6525	0.455856	5.2175	0.870742	4.3225	0.310471
ENSMUSG00000038776	Ephx1	705.682	0.579096	0.0927	16.76	1.66224	18.81	0.843141	25.785	3.7471	22.93	1.85072
ENSMUSG00000021763	BC067074	120.77	1.08311	0.0934	0.3	0.0483477	0.2	0.0295804	0.66	0.183132	0.575	0.168838
ENSMUSG00000039849	Pcif1	1715.93	-0.200468	0.0935	27.8025	1.27053	26.1775	1.39616	24.515	0.625705	25.365	0.576005
ENSMUSG00000056598	Drc3	168.307	0.635412	0.0938	3.295	0.293204	3.36	0.162057	5.005	1.02857	3.7725	0.29693
ENSMUSG00000050323	Ndufaf6	126.212	0.482888	0.0938	7.245	1.20446	8.8025	0.835773	13.61	0.989053	8.895	1.01538
ENSMUSG00000025213	Kazald1	51.9549	-0.867833	0.0938	2.035	0.294905	1.49	0.363782	1.065	0.0684197	1.2525	0.186828
ENSMUSG00000039410	Prdm16	546.628	0.433682	0.094	4.835	0.552726	5.5725	0.716453	6.73	0.856928	7.7475	1.70208
ENSMUSG00000058159	T2	23.0132	1.21248	0.0947	0.16	0.0360555	0.235	0.0955576	0.51	0.120882	0.3725	0.0728333
ENSMUSG00000039110	Mycbpap	73.9734	1.17975	0.0947	0.965	0.274238	0.9	0.196342	2.235	0.737161	1.1575	0.204187
ENSMUSG00000108900	Ccdc194	8.29917	1.49909	0.0952	0.0475	0.0330483	0.085	0.0201556	0.3225	0.0464186	0.17	0.0735697
ENSMUSG00000032679	Cd59a	98.2151	0.953644	0.0952	1.3575	0.0947612	1.685	0.242861	2.9775	0.807592	2.2225	0.349381
ENSMUSG00000036381	P2ry14	43.6687	-0.742657	0.0953	1.0775	0.104006	0.845	0.0616948	0.605	0.050806	0.965	0.0825757
ENSMUSG00000002059	Rab34	525.029	0.383409	0.0966	15.16	0.593938	21.34	0.638308	24.4425	0.738456	18.855	1.27684
ENSMUSG00000042439	Zfp532	1468.37	0.292651	0.097	14.6875	0.982277	18.3725	2.44646	16.3875	0.884353	23.4225	3.43402
ENSMUSG00000099564	Gm28729	13.2048	1.3903	0.0972	0.0875	0.037312	0.1325	0.0527227	0.3875	0.0725754	0.245	0.0443706
ENSMUSG00000023949	Tcte1	50.0922	0.839016	0.0972	0.6375	0.10928	0.5825	0.115508	1.22	0.185843	0.85	0.12344
ENSMUSG00000031133	Arhgef6	411.189	0.404053	0.0972	7.825	0.413605	9.745	0.830034	11.0925	0.842158	9.83	0.649817
ENSMUSG00000030263	Lrmp	44.0926	-0.808072	0.0972	1.465	0.1425	1.59	0.289374	0.8725	0.200418	1.0075	0.122392
ENSMUSG00000033249	Hsf4	400.931	0.507337	0.0975	6.7925	0.58686	6.1425	1.14439	9.67	0.805636	7.6475	0.802125
ENSMUSG00000057093	Zfp607b	233.014	-0.336201	0.0986	2.3025	0.0951561	2.3425	0.133668	2.02	0.146116	2.4025	0.0354216
ENSMUSG00000045498	Pcdhb3	173.735	-0.675282	0.0987	2.4625	0.275712	2.58	0.182722	1.52	0.0731437	2.14	0.210387
