# Supplementary material for: Mutually suppressive roles of KMT2A and KDM5C in behaviour, neuronal structure, and histone H3K4 methylation
Source: Commun Biol. 2020 Jun 1;3:278. doi: 10.1038/s42003-020-1001-6 (PMC7264178; doi:10.1038/s42003-020-1001-6)
Supplement: Supplementary file 3 — Supplementary Data 2 [file 42003_2020_1001_MOESM3_ESM.xlsx]

## Sheet: All_2A_Rescued
gene_id	symbol	log2FoldChange__AMY_2AvsWT	log2FoldChange_AMY_5CvsWT	log2FoldChange_AMY_DMvsWT	log2FoldChange_HIP_2AvsWT	log2FoldChange_HIP_5CvsWT	log2FoldChange_HIP_DMvsWT	AMY_WT_Average_FPKM	AMY_WT_SEM_FPKM	AMY_2A_Average_FPKM	AMY_2A_SEM_FPKM	AMY_5C_Average_FPKM	AMY_5C_SEM_FPKM	AMY_DM_Average_FPKM	AMY_DM_SEM_FPKM	HIP_WT_Average_FPKM	HIP_WT_SEM_FPKM	HIP_2A_Average_FPKM	HIP_2A_SEM_FPKM	HIP_5C_Average_FPKM	HIP_5C_SEM_FPKM	HIP_DM_Average_FPKM	HIP_DM_SEM_FPKM	FCD_AMY_2AvsDM	FCD_HIP_2AvsDM
ENSMUSG00000078880	Gm14308	0.0746338	0.25173	0	1.55645	0.210314	0.404002	4.8225	0.918827	4.14	0.461966	5.795	1.23479	5.8975	1.08226	3.5825	0.214458	6.67	0.853939	3.655	0.714996	4.135	0.648985	#DIV/0!	3.85259
ENSMUSG00000036306	Lzts1	-0.456723	-0.22524	0.00120068	-0.339645	-0.266878	-0.141724	26.765	3.62254	19.0275	1.27612	22.335	0.756195	26.1175	1.72787	19.0425	2.86357	15.19	1.38574	14.5725	1.2033	15.405	1.19614	380.387	2.39653
ENSMUSG00000024883	Rin1	-0.496404	0.0015134	-0.00316524	0.0146453	0.2674	0.295291	20.09	2.85685	14.3425	0.919894	18.6775	1.22029	20.1	0.69356	27.6825	1.66172	32.4425	2.14238	33.615	2.0938	30.785	0.50623	156.83	0.0495963
ENSMUSG00000087094	NA	-1.07685	0.101321	-0.0663758	-1.28934	-0.965524	-0.469758	0.29	0.0612372	0.105	0.0340037	0.3425	0.0631838	0.2325	0.0288043	0.1675	0.043211	0.0675	0.0348882	0.065	0.0143614	0.08	0.0215058	16.2236	2.7447
ENSMUSG00000112441	NA	-0.54938	0.168441	0.0375843	-1.29959	-0.380585	-0.44141	0.6025	0.0910614	0.375	0.0317214	0.67	0.0911729	0.615	0.0343693	0.24	0.06255	0.095	0.0354436	0.1775	0.0384667	0.1425	0.0255869	14.6173	2.94419
ENSMUSG00000113404	NA	-1.57192	-0.659847	-0.123431	-0.606138	-0.0432644	-0.664222	0.1425	0.0201168	0.04	0.00790569	0.09	0.0252488	0.155	0.00829156	0.1275	0.0337963	0.08	0.0203101	0.1275	0.0446339	0.055	0.0114564	12.7352	0.912554
ENSMUSG00000068115	Ninl	-0.508698	0.0237712	-0.0452225	-0.0468906	0.0804985	0.0714447	2.255	0.169134	1.655	0.106566	1.6675	0.342644	1.7075	0.177073	2.0925	0.20265	2.485	0.155342	2.37	0.167817	2.0925	0.342461	11.2488	0.656321
ENSMUSG00000109505	NA	-1.62988	-0.438265	-0.159917	-0.716955	-0.0509085	0.323266	0.6975	0.259046	0.1875	0.0320887	0.5225	0.113654	0.68	0.193875	0.4225	0.0198037	0.3375	0.151054	0.41	0.122831	0.4325	0.0587766	10.192	2.21785
ENSMUSG00000060301	2610008E11Rik	-0.119542	-0.146828	-0.0149715	-0.297843	-0.265561	-0.129321	6.305	0.125773	5.685	0.218017	5.6975	0.238259	6.2025	0.380368	6.73	0.20233	5.8525	0.582155	5.4775	0.198632	5.7375	0.188062	7.98467	2.30314
ENSMUSG00000027829	Ccnl1	-0.0783577	0.023901	-0.0100244	0.23189	-0.0597514	0.10474	11.815	0.476399	10.965	0.22695	12.615	1.45725	12.2625	0.757936	13.2175	0.139927	14.995	0.47477	14.3525	0.212702	14.4775	0.184302	7.81672	2.21396
ENSMUSG00000046378	Asphd1	-0.290549	0.0103701	0.046529	0.00156546	0.32362	0.249099	32.035	4.84676	23.7275	1.75326	30.28	2.41477	32.62	0.85695	19.3225	1.01083	24.1575	1.40746	29.8875	2.45946	23.245	0.914129	6.24447	0.00628447
ENSMUSG00000044216	Kcnj4	-0.484268	-0.191439	-0.08741	-0.234718	-0.292025	-0.196243	63.7875	6.19507	46.3025	1.71442	57.1725	5.64528	61.645	2.51705	47.4375	3.14764	41.3225	3.72373	38.8325	2.88841	39.5425	1.06366	5.5402	1.19606
ENSMUSG00000026207	Speg	-0.30954	-0.0551289	-0.0594717	-0.0323994	-0.0996043	0.0537225	91.785	4.45405	74.1925	1.29151	94.0425	4.58026	92.4775	4.06813	115.385	1.95729	111.98	6.2813	114.097	1.53001	113.625	3.2591	5.20483	0.603087
ENSMUSG00000092167	Gm3696	-0.976974	-0.479362	-0.200156	0.300379	0.439995	0.339198	0.83	0.158074	0.4575	0.0892591	0.685	0.0673146	0.7425	0.0851745	0.805	0.057717	1.2225	0.209505	1.1275	0.0899566	0.81	0.0501248	4.88106	0.885558
ENSMUSG00000110249	NA	-0.560517	-0.163959	-0.115133	0.115831	-0.154046	0.224637	3.1725	0.373001	2.1075	0.294987	2.9025	0.208698	2.9475	0.0709203	5.44	0.517349	6.085	0.228624	4.94	0.370776	6.16	0.463748	4.86841	0.515636
ENSMUSG00000110195	Pde2a	-0.661612	-0.170836	-0.136266	-0.214442	-0.0015694	-0.0950044	115.735	8.20131	94.54	2.27175	112.07	8.07719	126.062	5.18049	114.918	3.04985	106.642	2.98145	117.185	3.52854	100.912	4.10616	4.85528	2.25718
ENSMUSG00000003271	Sult2b1	-0.479449	-0.103909	-0.100747	-0.0315633	0.119141	0.174669	5.745	0.647693	5.83	0.642378	7.255	0.112389	6.905	1.43168	10.075	1.08226	10.3775	0.901543	10.9675	0.993965	10.1	0.412083	4.75894	0.180703
ENSMUSG00000021057	Akap5	-0.575045	-0.100803	0.123512	-0.0448299	0.00874634	0.0875898	21.245	4.88943	13.7925	0.308472	19.155	1.96696	22.7875	2.02135	14.8675	0.784469	16.1975	0.585645	15.595	0.354991	15.5725	1.16967	4.65577	0.511817
ENSMUSG00000044141	E130201H02Rik	-0.570461	0.384726	-0.124054	-1.34123	0.092482	-0.0233866	0.305	0.107964	0.2975	0.0535461	0.4375	0.0883441	0.3225	0.0603505	0.4425	0.0824905	0.2025	0.0877763	0.4925	0.0496708	0.3225	0.106147	4.5985	57.3502
ENSMUSG00000097571	Jpx	-0.390804	-0.192578	-0.0857164	0.124668	-0.268537	0.109759	2.7125	0.59233	1.475	0.107384	2.17	0.281625	2.835	0.439581	2.02	0.466958	2.79	0.356458	2.575	0.860962	1.8975	0.0803411	4.55927	1.13583
ENSMUSG00000020246	Hcfc2	0.106058	0.145311	0.0258951	0.248099	-0.196093	0.0297168	5.8975	0.221765	6.6375	0.174692	6.89	0.249575	6.1975	0.202589	8.5875	0.227002	9.815	0.281636	7.535	0.0564026	9.155	0.548185	4.09569	8.34878
ENSMUSG00000061086	Myl4	-0.678975	0.193844	0.178906	-1.23515	-0.0536428	-0.581325	5.42	1.54965	3.1225	0.138039	6.6225	1.36401	5.93	0.842051	5.7225	2.81123	1.85	0.202083	5.305	1.64752	2.8	0.530342	3.79515	2.12471
ENSMUSG00000114019	NA	-0.491897	-0.250728	-0.130991	-0.0664856	-0.2285	-0.0865027	7.9375	0.498816	5.9025	0.347156	7.06	0.459619	7.535	0.394343	9.3275	0.397451	8.9525	0.376404	8.055	0.470512	8.67	0.227074	3.7552	0.768596
ENSMUSG00000071454	Dtnb	-0.294023	-0.125905	-0.0834378	-0.0346676	-0.00521633	-0.0265001	47.065	3.53717	37.7925	1.28103	43.125	3.13525	42.735	2.01379	43.0425	2.41574	40.305	2.35512	44.0275	0.485919	39.93	2.06411	3.52386	1.30821
ENSMUSG00000095690	NA	-0.377077	-0.121821	-0.109791	-1.22751	-0.691037	-0.514123	0.8125	0.101942	0.4725	0.141526	0.8825	0.357655	0.9675	0.17419	1.805	0.342317	0.995	0.402251	0.99	0.122933	0.7475	0.127052	3.4345	2.38758
ENSMUSG00000051844	B230319C09Rik	-0.116249	-0.0423107	-0.0341576	-1.35892	-0.13746	-0.127106	0.9675	0.609922	1.0225	0.533835	0.8275	0.271992	0.645	0.145881	0.44	0.0656696	0.19	0.118638	0.365	0.0812788	0.245	0.0689656	3.40332	10.6913
ENSMUSG00000025422	Agap2	-0.353757	-0.232501	-0.104108	-0.0337836	-0.0670137	0.168032	340.522	27.282	270.007	7.0666	295.465	4.76749	320.002	12.2583	482.45	13.3358	498.803	26.5649	465.27	27.4648	510.387	31.4509	3.39799	0.201055
ENSMUSG00000050100	Hmx2	1.74051	1.97862	0.52247	0	0	0	0.14	0.0586302	0.66	0.0575543	0.69	0.15906	0.18	0.0462331	0	0	0	0	0	0	0	0	3.33131	#DIV/0!
ENSMUSG00000069670	Nkain2	-0.252431	-0.0981509	-0.0842704	0.0438641	0.0385804	-0.0598172	14.175	0.491407	13	0.313947	14.945	0.811222	14.435	0.601773	13.1375	0.358632	13.15	0.442973	13.525	0.223341	12.7125	0.352178	2.99549	0.733302
ENSMUSG00000056296	Synpr	-0.470565	-0.238745	-0.157447	-0.0394793	-0.102438	-0.0209501	40.0175	2.19088	29.2975	0.423414	35.3125	2.45503	36.7925	2.68196	41.6925	3.9467	37.065	3.4535	39.8725	2.54364	38.8925	0.885158	2.98872	1.88445
ENSMUSG00000110400	NA	-1.28857	-0.498133	-0.443202	0.0914288	0.148375	-0.0531224	0.3025	0.0983219	0.0775	0.0167239	0.18	0.0209165	0.19	0.0578792	0.18	0.0302076	0.1825	0.0391112	0.21	0.0289396	0.19	0.0176777	2.90742	1.7211
ENSMUSG00000093898	NA	0.735077	0.151598	0.256448	-1.38353	-0.440669	-0.433285	0.125	0.0505594	0.155	0.0453459	0.1025	0.0386288	0.0775	0.0587766	0.1475	0.0378112	0.0475	0.0285865	0.09	0.0215058	0.0475	0.0330483	2.86638	3.19312
ENSMUSG00000037579	Kcnh3	-0.559143	-0.348259	-0.206188	-0.342771	-0.35423	-0.186629	53.4	8.04894	36.805	0.617551	43.435	2.39311	46.685	0.899934	55.705	5.02683	46.82	2.99655	43.5325	0.604146	45.5525	1.68167	2.71181	1.83664
ENSMUSG00000030134	Rasgef1a	-0.349559	-0.239987	-0.130973	-0.0832684	-0.0587826	0.131051	98.475	9.60843	78.3425	0.744642	85.5775	2.37651	91.55	3.24378	103.25	2.5063	105.035	4.94448	100.51	2.6453	104.59	4.81917	2.66894	0.63539
ENSMUSG00000044429	Cryga	-1.50296	-0.272363	-0.570316	-0.931179	-0.0190264	0.0386155	0.525	0.122398	0.1725	0.0660847	0.5975	0.104366	0.5775	0.185956	0.43	0.116673	0.195	0.103712	0.4175	0.13754	0.2975	0.144065	2.63531	24.1141
ENSMUSG00000029015	Slc26a5	-0.734686	-0.0248312	-0.285511	1.09259	0.229906	0.485246	0.065	0.0251247	0.05	0.0252488	0.0975	0.0134048	0.0925	0.0219018	0	0	0.0575	0.0194856	0.01	0.005	0.03	0.0111803	2.57323	2.25162
ENSMUSG00000028840	Zfp593	-0.797499	0.0718771	-0.312288	-0.133998	0.0646123	-0.217018	6.0425	0.664938	6.355	0.165775	6.2	0.112305	5.74	0.183132	5.665	0.385527	4.8825	0.134135	5.9825	0.203758	5.0625	0.390454	2.55373	0.61745
ENSMUSG00000109887	NA	-0.717314	-0.174217	-0.281128	0.0252079	0.0526482	0.195404	2.1975	0.230472	1.105	0.196039	1.7075	0.0973637	1.3925	0.390614	1.3025	0.166259	1.9875	0.148886	1.64	0.0980434	1.5475	0.280053	2.55156	0.129004
ENSMUSG00000050700	Emilin3	-1.43963	-0.0916973	-0.567366	-0.51156	-0.275239	-1.22993	0.095	0.0103078	0.03	0.0145774	0.105	0.0195256	0.0525	0.0143069	0.09	0.0206155	0.0525	0.0235518	0.0675	0.0108253	0.0225	0.0081968	2.53739	0.415927
ENSMUSG00000034898	Filip1	-0.709392	-0.236972	-0.281849	-0.558205	-0.18867	-0.356006	14.2625	0.730388	7.495	0.480189	11.0275	1.01656	10.8825	0.723156	7.9125	0.346597	6.0775	0.422942	6.1775	0.192204	4.685	0.552183	2.51693	1.56796
ENSMUSG00000094626	Tmem121b	-0.457736	-0.26813	-0.186764	-0.210395	-0.107153	-0.133361	12.9275	1.19808	9.42	0.42619	10.84	0.752919	11.325	0.627181	16.505	1.11814	15.2075	0.502287	15.475	0.694312	13.88	0.220737	2.45087	1.57764
ENSMUSG00000116081	NA	-0.413832	-0.309681	-0.178196	-0.240842	-0.243419	-0.173295	6.9925	0.688916	5.38	0.2363	5.69	0.347581	6.2575	0.234504	4.51	0.293321	3.795	0.303325	3.8275	0.202928	3.9575	0.174082	2.32234	1.38978
ENSMUSG00000108929	Cc2d2b	-1.51627	-0.265365	-0.653513	0.137686	0.306454	-0.00147503	0.1	0.0451387	0.02	0.0145774	0.0425	0.0108253	0.0425	0.0134048	0.1675	0.122034	0.13	0.0551135	0.0725	0.0253414	0.0625	0.026546	2.32019	93.3439
ENSMUSG00000097057	NA	-0.993792	-0.262161	-0.438555	-0.0399599	-0.472127	-0.0773137	0.28	0.0372492	0.24	0.0308221	0.285	0.038487	0.225	0.0311247	0.17	0.0276134	0.1575	0.0224653	0.12	0.0247487	0.17	0.0293684	2.26606	0.516855
ENSMUSG00000006435	Neurl1a	-0.357175	-0.207008	-0.158561	-0.138279	-0.112791	-0.0415086	114.525	12.9396	90.8175	3.11876	101.785	1.82825	103.65	2.69107	113.198	2.69657	105.9	5.35689	105.9	1.18383	105.305	4.01231	2.2526	3.33134
ENSMUSG00000039007	Cpq	-0.164994	0.0456601	0.0740511	-0.653148	0.277	-0.261974	5.775	0.343466	5.0275	0.213406	5.7925	0.280766	5.97	0.782951	3.5875	0.329571	2.4025	0.201071	4.575	0.932232	2.7425	0.195812	2.22811	2.49318
ENSMUSG00000028807	Zbtb8a	-0.730885	-0.365528	-0.336559	-0.334023	-0.386098	-0.276699	1.8225	0.158445	0.9975	0.0824147	1.3475	0.215533	1.4325	0.144325	1.755	0.0660965	1.56	0.181865	1.335	0.12872	1.2525	0.0677657	2.17164	1.20717
ENSMUSG00000074272	Ceacam1	0.73594	0.196849	0.354224	0.192901	-0.23081	0.00301601	0.6975	0.0232849	1.1225	0.102431	0.6	0.0785016	0.7325	0.0702117	0.955	0.043229	0.9525	0.108534	0.9225	0.0790075	1.0825	0.0625874	2.07761	63.9591
ENSMUSG00000026656	Fcgr2b	0.699288	-0.0130553	0.33868	0.0373093	-0.200759	0.133391	1.4125	0.251206	2.3125	0.123712	1.595	0.0898958	1.8775	0.152331	1.5575	0.224788	1.5175	0.134878	1.4925	0.133808	1.5625	0.177073	2.06474	0.2797
ENSMUSG00000100594	2810414N06Rik	0.756672	0.457145	0.367053	-0.0833895	0.210372	-0.323101	0.555	0.0731864	0.9625	0.0224653	0.8525	0.0833948	0.7725	0.0516448	0.735	0.0626997	0.6525	0.0248433	0.8875	0.148213	0.6125	0.047615	2.06148	0.258091
ENSMUSG00000032773	Chrm1	-0.473433	-0.211134	-0.232286	0.0206219	-0.0045686	0.13888	36.7925	5.16674	27.775	1.59084	33.535	2.20022	32.7525	1.32297	72.245	2.34761	77.7125	3.53532	72.5075	5.66086	73.4375	0.991466	2.03814	0.148488
ENSMUSG00000002897	Il17ra	-0.200834	0.171297	0.115422	-0.563151	-0.190849	-0.188565	2.62	0.204512	2.445	0.121732	2.68	0.214214	2.5775	0.218786	3.4025	0.762056	2.645	0.391192	3.19	0.171318	2.535	0.231692	1.74	2.98651
ENSMUSG00000086108	NA	-0.240716	0.0150851	-0.188906	-0.93525	-0.117614	-0.368639	0.6025	0.0490376	0.4075	0.054357	0.63	0.0693722	0.5275	0.0374792	0.59	0.0437321	0.3025	0.0143069	0.55	0.0515994	0.4125	0.108592	1.27427	2.53703
ENSMUSG00000071477	Zfp777	-0.142844	-0.133767	-0.120325	-0.269155	-0.123865	-0.107114	20.1925	1.64527	20.405	0.961382	20.32	0.994139	19.9975	1.02955	19.505	1.83676	14.4975	0.725538	16.1975	0.803262	15.92	0.472956	1.18715	2.51279
ENSMUSG00000090626	Tex9	-0.0567508	0.111105	0.0531522	-0.86246	-0.430953	-0.381946	4.2675	0.50772	4.545	0.518562	4.825	0.515516	4.1625	0.388513	3.345	0.391048	2.0475	0.179213	3.11	0.489604	2.255	0.426226	1.0677	2.25807
ENSMUSG00000022240	Ctnnd2	-0.0872042	-0.110835	-0.0824862	-0.254824	-0.079575	-0.0536296	61.44	2.73847	60.3725	1.89471	59.6125	2.36453	59.235	0.992802	63.98	3.30888	58.2025	1.62625	63.3875	4.76374	57.8925	3.71884	1.0572	4.75156
ENSMUSG00000024910	Ctsw	0.571506	0.90135	0.571233	1.32921	0.266351	0.228151	0.0575	0.0255869	0.0325	0.00960143	0.0975	0.026546	0.0725	0.0518863	0.01	0.00866025	0.115	0.0391312	0.0325	0.0184983	0.0825	0.0368061	1.00048	5.82601
ENSMUSG00000096968	NA	0.172877	0.0156278	-0.173472	-1.24425	-0.384801	-0.304059	0.35	0.109487	0.2	0.126689	0.28	0.0551135	0.2875	0.248982	0.375	0.163114	0	0	0.2375	0.0995223	0.225	0.122907	0.996571	4.09212
ENSMUSG00000028194	Ddah1	-0.0619541	-0.0981921	-0.0680258	-0.261787	-0.158836	-0.0794283	36.905	1.38503	36.52	0.558693	34.8925	1.09295	35.585	0.652586	27.34	0.697218	25.42	0.655258	25.4275	1.53502	26.3	1.81673	0.910745	3.29589
ENSMUSG00000024803	Ankrd1	-0.551646	-1.15928	-0.60924	1.31963	0.699264	0.529824	0.0525	0.0221853	0.0225	0.00649519	0	0	0.0225	0.0124373	0	0	0.085	0.0471036	0.04	0.0136931	0.0275	0.00892679	0.905466	2.4907
ENSMUSG00000033819	Ppp1r16a	-0.204854	-0.0998811	-0.22697	-0.329239	-0.13278	-0.146984	45.7075	4.74595	40.645	1.2736	44.37	1.19314	39.865	0.636264	38.595	1.90214	32.33	1.56282	35.8875	1.66397	33.865	0.527559	0.902559	2.23997
ENSMUSG00000115311	NA	0.456348	0.42365	0.609734	-1.0638	0.771643	0.435339	0.9525	0.0456036	1.5825	0.225621	1.52	0.168708	1.4475	0.0716218	0.445	0.120908	0.2425	0.0505439	0.8625	0.0715345	0.565	0.123516	0.748438	2.44361
ENSMUSG00000086128	St8sia3os	-0.0907585	-0.0229902	-0.128929	0.597831	0.280303	0.138088	1.3325	0.837432	0.2525	0.218671	0.365	0.316099	0.3275	0.283623	0	0	0.88	0.762102	1.77	1.05417	0.1725	0.149389	0.703941	4.32933
ENSMUSG00000048281	Dleu7	0.11333	0.199648	-0.165416	-0.583683	0.107379	-0.149461	6.95	0.620554	8.015	0.254423	8.3825	0.672917	6.6875	0.291148	3.0825	0.274303	2.1475	0.301753	3.3775	0.293308	2.61	0.159099	0.68512	3.90525
ENSMUSG00000019590	Cyb561	-0.0562512	-0.130052	-0.0918036	-0.554952	0.0485453	-0.267344	42.455	2.07527	40.7375	0.47486	39.405	0.802687	39.77	1.2617	28.94	2.49029	20.4575	2.27837	30	5.53261	22.3775	1.39938	0.612734	2.07579
ENSMUSG00000104252	Pcdha4	-0.22848	-0.326809	-0.38197	-0.483282	-0.0923671	-0.120709	2.17	0.127132	2.29	0.12659	2.1625	0.179805	2.01	0.114291	2.265	0.0773385	1.595	0.121063	2.1825	0.0763524	2.0725	0.149807	0.59816	4.0037
ENSMUSG00000031479	Vps36	-0.0967609	-0.0997958	-0.162284	0.238325	0.0911474	0.097533	6.28	0.380016	6.1725	0.227552	6.2925	0.681014	5.885	0.397563	6.465	0.264209	7.555	0.366853	7.6875	0.461131	7.165	0.309566	0.596246	2.44353
ENSMUSG00000037669	Ldah	-0.0431334	-0.0167698	-0.0753481	0.283992	0.0854607	0.0470237	11.9675	0.618621	12.7125	0.796134	12.4025	0.728623	12.77	0.872102	11.735	0.479251	13.795	0.62069	12.01	0.429782	12.245	1.31497	0.572455	6.03934
ENSMUSG00000091318	Gm5415	-0.419343	-0.246784	-0.746581	-1.32701	-0.222604	-0.02615	0.125	0.0552834	0.12	0.015411	0.105	0.0261008	0.0475	0.0108253	0.13	0.0247487	0.04	0.0237171	0.1075	0.0343466	0.11	0.0463681	0.561685	50.746
ENSMUSG00000111264	NA	-0.281283	-0.0413266	-0.50654	1.08052	1.03744	0.444738	0.3675	0.0526041	0.26	0.0306186	0.3875	0.0716218	0.255	0.056734	0.1275	0.0184983	0.28	0.0565685	0.3225	0.0449131	0.2425	0.0658953	0.555302	2.42956
ENSMUSG00000115921	NA	-0.20523	-0.486424	-0.373981	1.46624	0.365501	0.463649	0.025	0.0216506	0.095	0.057173	0	0	0.025	0.0216506	0	0	0.425	0.313	0.075	0.0430842	0.185	0.0622997	0.548771	3.1624
ENSMUSG00000099767	NA	0.0991862	0.412868	0.187703	1.16128	0.234885	0.381943	0.13	0.0266927	0.1575	0.0216145	0.18	0.0215058	0.1825	0.0138632	0.035	0.0025	0.1225	0.0134048	0.045	0.0103078	0.04	0.00935414	0.52842	3.04045
ENSMUSG00000060621	Nkpd1	-0.300696	0.500341	0.617153	-1.05898	0.0909707	-0.102991	1.0125	0.168648	0.8425	0.107027	1.5525	0.041439	1.73	0.171136	0.6725	0.0631838	0.415	0.0859142	0.7475	0.108764	0.4925	0.104366	0.487232	10.2823
ENSMUSG00000034282	Evpl	-0.20191	0.424844	0.44372	-0.81647	0.159315	-0.09298	4.09	0.457069	3.5875	0.122443	5.6475	0.283976	5.7825	0.255743	1.1675	0.111489	0.725	0.178623	1.3375	0.199605	0.995	0.150935	0.455039	8.78114
ENSMUSG00000051246	Msantd1	-0.0646754	-0.0365517	0.155178	0.653238	0.33563	0.264765	4.35	0.355704	3.6675	0.266162	3.45	0.273199	4.8025	0.237523	1.9325	0.387401	2.6675	0.249359	2.3675	0.180221	2.645	0.298632	0.41678	2.46724
ENSMUSG00000086524	NA	0.0750083	0.0296092	-0.241806	1.37754	0.411497	0.618661	0	0	0.2475	0.214341	0	0	0	0	0	0	0.3125	0.270633	0.2325	0.201351	1.185	0.646273	0.310201	2.22665
ENSMUSG00000021363	Mak	0.0416287	0.272579	0.203187	-0.867286	0.0577446	-0.417408	0.715	0.0675925	0.7625	0.0538952	0.895	0.0686932	0.975	0.0831039	0.675	0.116967	0.3275	0.0552692	0.8375	0.166935	0.425	0.0270416	0.204879	2.07779
ENSMUSG00000052301	Doc2a	0.0235318	0.0715583	-0.123876	-0.737926	-0.0370575	-0.308823	29.615	5.58281	27.145	1.05724	33.3425	4.19194	29.3625	4.20105	18.3775	3.08963	11.05	2.32399	18.595	2.81971	11.7875	2.22144	0.189963	2.38948
ENSMUSG00000079711	Smok4a	-0.0602751	0.530937	-0.336346	1.65941	1.04082	0.611278	0.1725	0.11266	0.275	0.0938416	0.1325	0.0567203	0.1325	0.0614792	0.045	0.0178536	0.3375	0.112159	0.2	0.0645174	0.16	0.0176777	0.179206	2.71466
ENSMUSG00000087179	NA	0.0294245	0.0909807	-0.241638	1.09713	0.988309	0.235131	0.48	0.288162	0.2075	0.048782	0.135	0.0447912	0.055	0.0294746	0	0	0.2625	0.11266	0.3525	0.205164	0.0525	0.0276981	0.121771	4.66601
ENSMUSG00000044122	Proca1	0.0468255	0.554034	0.450575	-0.678578	0.0174387	0.053505	4.945	0.34595	5.32	0.235505	7.85	0.488608	6.955	0.26553	2.445	0.398975	1.775	0.293226	2.61	0.397539	2.395	0.348721	0.103924	12.6825
ENSMUSG00000028834	Trim63	-0.0478524	-0.00574148	0.461382	1.56303	-0.0731149	0.619735	0.1125	0.0348882	0.12	0.00935414	0.155	0.0403887	0.2325	0.0378112	0.1125	0.0542419	0.37	0.110567	0.0825	0.0194856	0.28	0.12026	0.103715	2.52209
ENSMUSG00000024851	Pitpnm1	-0.00630965	-0.0503176	-0.0779267	-0.231302	-0.0229113	-0.0771706	113.802	3.21782	114.797	1.75249	113.558	3.19877	107.817	2.60145	88.09	4.38563	78.355	1.87658	88.39	2.20473	81.4975	3.3123	0.0809691	2.99728
ENSMUSG00000031548	Sfrp1	-0.0595888	0.320274	0.790155	-0.992899	0.216254	0.0182968	2.0825	0.136399	1.9175	0.0998358	2.645	0.0894777	3.66	0.579137	1.9125	0.450519	1.115	0.187633	2.3175	0.724538	1.6625	0.356815	0.075414	54.2663

## Sheet: All_5C_Rescued
gene_id	symbol	log2FoldChange__AMY_2AvsWT	log2FoldChange_AMY_5CvsWT	log2FoldChange_AMY_DMvsWT	log2FoldChange_HIP_2AvsWT	log2FoldChange_HIP_5CvsWT	log2FoldChange_HIP_DMvsWT	AMY_WT_Average_FPKM	AMY_WT_SEM_FPKM	AMY_2A_Average_FPKM	AMY_2A_SEM_FPKM	AMY_5C_Average_FPKM	AMY_5C_SEM_FPKM	AMY_DM_Average_FPKM	AMY_DM_SEM_FPKM	HIP_WT_Average_FPKM	HIP_WT_SEM_FPKM	HIP_2A_Average_FPKM	HIP_2A_SEM_FPKM	HIP_5C_Average_FPKM	HIP_5C_SEM_FPKM	HIP_DM_Average_FPKM	HIP_DM_SEM_FPKM
ENSMUSG00000001127	Araf	0.0436	0.250728	0.12083	0.0847	0.226736	0.200111	160.468	14.4421	165.75	4.66349	179.607	8.49475	162.982	6.84384	108.035	6.60427	110.757	4.13299	121.82	2.26359	106.615	3.02459
ENSMUSG00000002012	Pnck	-0.0102	0.511937	0.233772	-0.120095	1.34087	1.09549	92.555	8.8248	93.2225	1.41135	136.985	5.05295	110.32	9.58146	48.9475	2.4588	66.5625	19.2148	129.373	3.89604	85.635	11.5413
ENSMUSG00000005892	Trh	0.346224	0.460606	-0.0396	-0.209266	1.20093	-0.0846	21.115	5.78298	28.1925	1.46163	32.4875	2.46067	20.165	3.21133	0.2625	0.0615807	0.145	0.0175	1.325	0.865018	0.25	0.0540833
ENSMUSG00000008604	Ubqln4	-0.103415	-0.206703	-0.117138	-0.105979	-0.333398	-0.160181	56.615	1.54849	53.2275	1.1334	50.065	1.38803	53.565	0.978452	61.0725	1.82679	57.5325	1.7392	49.415	2.47658	55.165	1.5353
ENSMUSG00000019945	Cabcoco1	0.199692	0.7635	1.00005	-0.120507	1.0601	0.430067	1.3425	0.219613	1.4725	0.102736	2.2625	0.148298	2.8425	0.164369	1.175	0.153236	1.03	0.126787	2.6125	0.333586	1.6625	0.106968
ENSMUSG00000020098	Pcbd1	0.475249	0.937879	0.476718	0.330888	0.891443	0.373617	14.6275	2.91734	21.5525	0.702365	31.0325	0.805244	22.085	2.64689	4.025	0.780629	5.465	0.669193	8.3125	1.21808	5.2975	0.124819
ENSMUSG00000020150	Gamt	0.181343	0.442407	0.334569	0.211539	0.874831	0.346493	14.715	1.55119	16.7275	0.889138	20.2975	2.10608	18.7025	0.963259	12.275	0.605852	14.5075	0.919928	22.98	1.58514	15.26	0.767797
ENSMUSG00000020178	Adora2a	-0.38312	-0.155389	0.155569	-0.00582	1.12919	-0.0422	79.0375	26.1569	51.4825	9.06256	63.8725	19.8105	83.6775	10.7849	1.5325	0.203788	1.8875	0.188526	8.29	6.44921	1.56	0.141289
ENSMUSG00000020660	Pomc	0.719383	0.179349	-0.564875	-0.112814	1.76203	0.137295	10.34	3.4277	20.03	0.919361	12.635	4.33031	6.15	0.607824	2.4075	0.263353	2.0125	0.241049	14.4375	9.01685	2.835	0.288628
ENSMUSG00000020844	Nxn	0.170521	0.128847	0.151801	0.0756	0.570581	0.279954	9.0725	0.284964	10.6125	0.56806	10.4525	0.633012	10.325	1.01486	5.1625	0.247194	5.53	0.25935	7.665	1.31671	5.9775	0.333136
ENSMUSG00000021047	Nova1	0.0442	0.0463	0.0251	-0.179759	-0.627281	-0.264532	13.4875	1.60249	13.7375	0.381926	13.05	1.68762	13.33	0.406033	7.265	0.48878	6.0075	0.561598	4.195	0.423446	6.025	0.330993
ENSMUSG00000021536	Adcy2	-0.0881	-0.132107	-0.0677	-0.0699	-0.411619	-0.0557	32.845	1.89137	31.42	0.795637	30.475	1.0182	31.62	0.431161	44.0975	1.59807	42.99	3.72303	33.3225	2.29571	40.9875	0.624383
ENSMUSG00000021799	Opn4	0.700243	0.69093	0.522533	0.929895	1.49666	0.488782	0.175	0.041003	0.425	0.148682	0.3025	0.0421863	0.2525	0.0155624	0.04	0.0169558	0.13	0.033541	0.25	0.0257391	0.1775	0.0963311
ENSMUSG00000022235	Cmbl	0.0403	0.221919	0.0166	-0.103684	0.82284	-0.0313	13.58	2.11082	14.7275	0.662225	17.35	1.44817	14.2275	2.05522	7.03	0.349696	6.17	0.604442	12.0775	1.61658	6.175	0.240949
ENSMUSG00000023571	C1qtnf12	-0.233959	0.133874	0.212308	0.078	0.819241	0.385589	7.57	0.461587	7.335	0.484568	8.78	0.711785	10.0875	0.315978	5.9275	0.284481	6.62	0.817328	11.215	1.23452	8.395	0.686754
ENSMUSG00000024033	Rsph1	0.0526	0.145674	0.378861	0.236187	1.19599	0.503687	5.2275	0.769784	6.0025	0.530511	6.5525	1.40941	7.2375	0.697284	2.975	0.566232	3.4425	1.07353	8.3325	3.53282	4.6975	0.432888
ENSMUSG00000024175	Tekt4	0.411108	0.531272	0.304279	0.1307	1.34079	0.515329	0.6175	0.123864	0.9625	0.141482	1.1725	0.178479	0.9725	0.215765	0.1425	0.0379761	0.1825	0.0676734	0.605	0.216579	0.24	0.0839643
ENSMUSG00000025366	Esyt1	0.141179	-0.136058	-0.0531	0.0638	-0.539973	-0.202573	3.7925	0.217468	4.59	0.190329	3.6875	0.207436	3.915	0.196675	3.575	0.204099	3.5225	0.646088	2.51	0.196532	3.3975	0.191585
ENSMUSG00000026247	Ecel1	0.240774	0.227961	-0.04	-0.139643	1.43933	-0.438359	36.375	5.39918	44.92	1.80464	45.9425	2.32967	35.69	1.9347	0.8425	0.128616	0.52	0.106243	4.19	2.79785	0.795	0.172645
ENSMUSG00000026433	Rab29	0.00792	-0.151007	-0.143314	0.274635	0.63976	0.100116	3.31	0.166433	3.2125	0.176507	2.935	0.320244	2.8825	0.215475	2.645	0.136771	3.1925	0.239593	4.2575	0.452457	2.885	0.231476
ENSMUSG00000027744	Stoml3	0.715662	0.318222	0.698495	0.708493	1.4254	0.356724	0.5475	0.100522	1.2325	0.249684	0.8175	0.228757	1.13	0.176847	0.34	0.0727152	0.535	0.257233	1.1325	0.350595	0.475	0.0835539
ENSMUSG00000030043	Tacr1	-0.000602	0.105505	0.0919	0.274591	0.966463	-0.000487	3.59	0.427186	3.6575	0.0922209	3.965	0.175375	3.975	0.155744	0.26	0.0367423	0.3075	0.0483962	0.5825	0.233917	0.2875	0.0245904
ENSMUSG00000030075	Cntn3	-0.118583	-0.126326	-0.0956	-0.216357	-0.497148	-0.239399	3.7	0.173169	3.5075	0.14157	3.5225	0.138896	3.51	0.108685	3.5925	0.324083	3.21	0.129083	2.5425	0.190571	2.89	0.0778621
ENSMUSG00000030263	Lrmp	-0.116283	-0.21672	-0.0396	-0.0628	-0.808072	-0.401065	1.395	0.197056	0.8925	0.0728333	0.925	0.206322	1.4075	0.316354	1.465	0.1425	1.59	0.289374	0.8725	0.200418	1.0075	0.122392
ENSMUSG00000031016	Wee1	-0.0165	-0.197004	-0.235506	-0.145349	-0.419063	-0.172527	5.59	0.365086	5.5975	0.0963311	5.0625	0.164445	4.785	0.286825	6.62	0.25152	6.0575	0.301525	4.9725	0.269035	5.745	0.208462
ENSMUSG00000031340	Gabre	0.332317	0.66822	0.248159	0.123606	1.17784	0.517102	2.6025	0.79494	3.5775	0.15126	4.6875	0.868975	3.2625	0.192431	0.025	0.00901388	0.045	0.0225	0.235	0.119661	0.0725	0.0285865
ENSMUSG00000031980	Agt	0.410009	0.249829	0.1354	0.239769	1.1368	0.523323	85.785	9.8301	116.713	1.19249	104.42	11.8864	94.515	2.11277	12.6225	0.543787	13.3125	1.66791	30.2625	8.53944	20.375	1.81286
ENSMUSG00000032297	Celf6	0.292576	0.477568	0.197187	-0.0019	0.619422	0.462709	22.215	2.54917	28.9725	1.03212	33.535	1.99166	27.51	1.43684	9.825	0.350794	11.7075	1.18184	17.4075	0.623372	12.99	1.04572
ENSMUSG00000032579	Hemk1	-0.0953	0.0225	0.032	0.0149	0.434334	0.158226	10.24	0.506446	7.535	0.412682	9.53	0.723274	9.975	1.18715	7.3775	0.323948	6.99	0.477323	11.8875	2.60732	7.8525	0.676899
ENSMUSG00000034227	Foxj1	0.538365	0.621862	0.8939	0.27962	1.27264	0.634145	3.835	0.399523	6.0825	0.767312	6.7575	1.62614	8.05	1.68238	2.63	0.392508	3.4675	0.703672	7.4625	2.34937	4.155	0.459109
ENSMUSG00000035095	Fam167a	0.381115	0.359818	0.227414	0.228203	0.998096	0.442232	0.6775	0.0221853	0.885	0.0863496	0.8675	0.114202	0.7575	0.0587766	0.3575	0.0708321	0.36	0.0551135	0.6875	0.121057	0.4475	0.0523659
ENSMUSG00000035390	Brsk1	-0.143239	-0.240846	-0.0804	-0.153641	-0.238007	-0.0667	196.61	7.91949	181.06	2.86219	170.335	2.06498	188.755	3.76945	213.3	4.52988	199.705	5.13379	182.995	4.89492	193.475	5.77344
ENSMUSG00000035896	Rnase1	0.723987	0.979543	0.807832	0.0136	1.27925	0.550805	0.6325	0.127934	1.155	0.0496865	1.495	0.265012	1.24	0.0961119	0.4125	0.00414578	0.6	0.188116	1.235	0.306686	0.4725	0.0601431
ENSMUSG00000036381	P2ry14	0.194415	0.105528	-0.0542	-0.0968	-0.742657	-0.184274	0.955	0.148176	1.22	0.166283	1.1425	0.105734	1.0525	0.0976201	1.0775	0.104006	0.845	0.0616948	0.605	0.050806	0.965	0.0825757
ENSMUSG00000036699	Zcchc12	0.174969	0.31441	0.0634	-0.0433	0.69877	-0.181362	106.42	10.6956	121.99	1.39127	136.843	3.39086	111.882	5.96295	14.31	0.904675	12.53	1.16379	24.4825	6.59596	13.7625	1.31297
ENSMUSG00000037887	Dusp8	-0.123529	-0.0636	-0.0789	-0.0706	-0.229206	-0.063	48.1275	1.19177	45.495	0.704845	47.59	1.31873	47.595	1.623	48.56	2.00156	50.705	1.63211	43.3875	2.06955	46.9375	1.16894
ENSMUSG00000037966	Ninj1	0.0309	0.125426	0.0283	-0.131706	0.563903	0.115928	25.5825	1.79909	26.4675	0.295114	28.435	1.47396	26.9375	1.58149	17.5875	1.74174	17.23	1.98344	26.64	2.45141	17.9275	0.6315
ENSMUSG00000038537	Mc3r	0.468583	0.141766	-0.172227	-0.379672	1.41512	0.301009	0.8	0.14173	1.15	0.0620484	0.855	0.159433	0.6375	0.112103	0.025	0.0108972	0.005	0.00433013	0.2025	0.119863	0.0425	0.0255869
ENSMUSG00000038805	Six3	0.072	0.0908	0.0725	0.0492	1.14445	0.162956	14.7825	2.80954	16.4375	1.42813	16.4575	1.99224	16.0225	1.19586	0.1725	0.0571593	0.0775	0.0134048	1.555	1.10709	0.4475	0.0606604
ENSMUSG00000038987	Cfap157	0.107605	0.17416	0.265675	0.64674	1.3969	0.477118	0.32	0.0302076	0.3825	0.129295	0.4525	0.120643	1.72	0.879673	0.11	0.0416833	0.155	0.0862047	0.4575	0.18437	0.245	0.0325
ENSMUSG00000039166	Akap7	-0.135025	-0.0552	-0.178296	-0.233663	-0.477543	-0.234227	18.575	0.5075	18.655	2.08851	19.75	0.843468	17.6375	2.0813	15.6575	1.41713	18.415	0.959391	14.305	0.311799	16.435	0.68588
ENSMUSG00000039462	Col10a1	-0.38038	-0.306397	-0.524154	-0.632411	-1.36653	-0.299583	0.2025	0.0544719	0.14	0.0209165	0.1525	0.0178098	0.1225	0.0371441	0.0625	0.0188331	0.0275	0.0073951	0	0	0.04	0.0169558
ENSMUSG00000040181	Fmo1	0.184108	0.0821	0.116974	-0.263308	0.640437	0.223777	7.5125	0.385817	9.515	0.734102	8.42	0.70469	9.2075	0.227799	3.7775	0.261136	3.3025	0.597718	6.105	0.751212	3.88	0.295783
ENSMUSG00000040564	Apoc1	0.464167	1.75694	1.38877	0.768673	1.38063	0.416557	14.07	2.07368	21.6325	3.34105	66.685	5.40439	47.6375	3.11693	4.5425	0.722118	10.135	4.19245	15.2025	4.21793	5.59	1.10219
ENSMUSG00000040856	Dlk1	0.317893	0.46509	0.0928	-0.188175	1.37606	-0.0865	35.4975	8.95839	46.3575	1.91288	50.9875	2.83003	36.4275	3.65469	1.5175	0.467472	1.0525	0.551797	6.5575	2.05112	1.2775	0.263614
ENSMUSG00000040938	Slc16a11	-0.140929	0.635988	0.368044	-0.269841	0.667911	0.194456	23.785	2.2884	23.645	1.04813	40.345	2.4316	32.655	6.05777	20.42	0.573269	16.3325	1.60522	32.21	3.18063	22.1	0.892069
ENSMUSG00000041096	Tspyl2	0.135911	0.374964	0.0936	-0.0265	0.282989	0.187948	75.5575	5.37555	78.1075	1.86606	95.63	3.41382	78.4025	4.1818	53.7325	2.46389	54.6425	3.27063	63.775	1.83008	57.9675	2.49906
ENSMUSG00000042045	Sln	-0.137971	1.17713	1.43136	-0.245578	1.42337	0.589952	0.29	0.0486056	0.28	0.0434454	0.825	0.103592	1.055	0.275102	0.22	0.0619476	0.2075	0.0696756	0.795	0.131743	0.35	0.0610328
ENSMUSG00000042258	Isl1	0.220693	0.389059	0.250138	0.232297	0.553577	0.18537	5.3175	1.43285	6.35	0.54171	7.6625	0.310692	6.1725	0.60826	0.005	0.00433013	0.065	0.034187	0.16	0.130048	0.175	0.0512957
ENSMUSG00000042826	Fgf11	-0.0442	0.326803	0.298454	-0.00852	0.52607	0.214917	8.3025	0.702961	8.255	0.493869	10.7975	0.723968	10.54	0.660937	8.61	0.49371	9.565	1.03444	12.72	0.851168	9.035	0.930997
ENSMUSG00000043639	Rbm20	-0.352996	0.28884	0.219076	-0.280743	1.0195	0.227074	1.225	0.145022	0.95	0.121861	1.6525	0.126064	1.57	0.0792938	0.745	0.110028	0.5775	0.0986392	1.325	0.309324	0.5925	0.102248
ENSMUSG00000045498	Pcdhb3	-0.0318	-0.167723	0.00119	0.103975	-0.675282	-0.233281	1.95	0.316089	1.955	0.107325	1.76	0.100125	2.01	0.235292	2.4625	0.275712	2.58	0.182722	1.52	0.0731437	2.14	0.210387
ENSMUSG00000045761	Togaram2	0.118106	0.568205	0.294215	-0.242365	0.952275	0.162797	5.125	1.0653	5.975	0.90189	5.63	0.63776	4.98	0.68614	1.42	0.399984	0.9825	0.228702	3.465	1.09482	1.01	0.117845
ENSMUSG00000046192	Iqub	0.0627	0.199181	0.710135	-0.115202	1.2457	0.363358	0.305	0.0201556	0.315	0.0279508	0.44	0.0744144	0.6225	0.149264	0.3025	0.0682253	0.28	0.0416833	0.885	0.36072	0.395	0.0910014
ENSMUSG00000046287	Pnma3	0.180054	0.455896	0.185181	-0.0692	0.468294	0.322372	14.1	1.1689	16.535	0.364426	19.885	1.53633	16.315	1.09221	8.7725	0.133621	9.08	0.482571	12.3575	0.589463	10.1525	0.868752
ENSMUSG00000046314	Stxbp6	0.0141	-0.13232	-0.0125	0.0937	-0.633377	-0.00839	10.57	0.768871	10.665	0.451311	9.7375	0.327039	10.7825	0.618116	19.645	1.19836	19.255	2.58028	12.3	1.84365	20.7275	1.46238
ENSMUSG00000047021	Cfap65	0.216632	0.212513	0.564663	-0.116769	1.04798	0.430635	1.41	0.0395285	1.845	0.23581	1.7825	0.0948271	2.47	0.324885	1.08	0.183712	0.89	0.196596	2.3725	0.692499	1.4975	0.286539
ENSMUSG00000047507	Baiap3	0.323522	0.628792	0.251533	-0.165774	1.56619	0.00901	76.69	9.01779	96.185	4.47278	125.16	10.1502	92.9225	6.04072	2.7925	0.50772	1.975	0.377467	9.935	5.08129	2.89	0.137204
ENSMUSG00000048038	Ccdc187	-0.145608	0.821759	0.86458	0.282025	1.29655	0.567348	2.6025	0.736159	2.3475	0.154611	5.1325	0.281367	5.1525	0.501178	0.3725	0.0395877	0.375	0.040078	1.0725	0.387724	0.575	0.117127
ENSMUSG00000049577	Zfpm1	-0.189529	-0.171013	0.00174	0.048	-0.501162	0.0215	15.015	1.27156	13.7825	0.374038	13.2	0.428238	15.03	0.482195	29.115	0.638401	29.775	2.35216	20.08	1.68283	28.3475	1.97883
ENSMUSG00000050100	Hmx2	1.74051	1.97862	0.52247	0	0	0	0.14	0.0586302	0.66	0.0575543	0.69	0.15906	0.18	0.0462331	0	0	0	0	0	0	0	0
ENSMUSG00000050323	Ndufaf6	0.122519	0.146499	-0.0115	0.126272	0.482888	0.18381	10.2325	1.67108	10.6175	1.32176	10.6875	1.12742	11.985	1.62387	7.245	1.20446	8.8025	0.835773	13.61	0.989053	8.895	1.01538
ENSMUSG00000051606	NA	0.121239	0.631568	0.610004	0.499289	1.48391	0.278526	0.315	0.145795	0.8125	0.274189	0.92	0.253698	0.6925	0.146815	0.15	0.0422788	0.285	0.204466	1.36	0.481326	0.4225	0.285884
ENSMUSG00000053925	NA	-0.0781	0.0833	-0.0441	-0.136154	-0.88961	-0.441093	0.905	0.0954267	0.8975	0.136856	0.9975	0.11744	1.17	0.117845	1.205	0.139888	1.1325	0.0904416	0.63	0.13337	0.8	0.097532
ENSMUSG00000054667	Irs4	0.458178	0.339511	0.00741	0.0138	0.540822	0.103327	6.1275	1.88721	9.6175	0.585741	8.5625	1.47339	6.1925	0.427147	0.0175	0.00960143	0.015	0.0103078	0.1925	0.130018	0.045	0.0108972
ENSMUSG00000055560	Zfp459	-0.549299	-1.31973	-0.632146	-0.0181	-0.836793	-0.556507	0.6525	0.0357727	0.2275	0.0207289	0.375	0.0708431	0.32	0.0709753	0.7075	0.0676734	0.63	0.193875	0.285	0.0841502	0.2025	0.00216506
ENSMUSG00000056598	Drc3	-0.123525	0.135852	0.242062	0.0329	0.635412	0.181067	4.3175	0.319323	3.89	0.274363	4.6175	0.314133	4.9825	0.424078	3.295	0.293204	3.36	0.162057	5.005	1.02857	3.7725	0.29693
ENSMUSG00000056972	Magel2	0.375765	0.441718	0.097	0.0213	1.3762	0.057	5.135	1.25075	6.92	0.16707	7.315	0.862355	5.53	0.394034	0.24	0.0247487	0.2575	0.0654193	0.7775	0.234424	0.2375	0.0263095
ENSMUSG00000057093	Zfp607b	0.0011	-0.0396	0.012	-0.0668	-0.336201	-0.0289	2.7225	0.129392	2.4725	0.0577034	2.35	0.122627	2.5475	0.171842	2.3025	0.0951561	2.3425	0.133668	2.02	0.146116	2.4025	0.0354216
ENSMUSG00000058019	Ces5a	-0.0299	0.962067	0.723319	0.0917	1.45614	0.270087	0.29	0.0590551	0.38	0.0412311	0.56	0.122219	0.77	0.17801	0.275	0.0632949	0.4375	0.158366	0.745	0.0942404	0.32	0.0742462
ENSMUSG00000058743	Kcnj14	-0.0162	0.384333	0.0259	-0.310453	0.546177	0.173112	2.325	0.238078	2.2125	0.364921	3.07	0.361248	2.1275	0.0761064	2.07	0.285329	1.7475	0.325603	3.1225	0.257351	2.0725	0.258224
ENSMUSG00000059361	Nrsn2	0.23645	0.539985	0.337261	-0.17984	0.855504	0.287836	142.095	15.3064	172.24	4.45406	212.417	6.95482	183.205	11.2873	51.4475	1.92081	52.185	7.04916	95.6475	6.79273	55.6425	6.09542
ENSMUSG00000061353	Cxcl12	0.100279	-0.170856	0.158028	0.155613	-0.556644	-0.107663	10.09	0.654637	10.6775	0.306561	8.97	0.729572	10.3925	0.502871	15.84	0.844075	15.5625	1.65906	10.485	0.469687	15.35	1.14297
ENSMUSG00000066760	Psg16	0.186233	0.618268	0.243125	-0.265939	0.625091	0.226782	1.535	0.164336	1.9275	0.234557	2.36	0.292724	1.6475	0.0507906	1.27	0.145043	0.9575	0.124568	2.1775	0.130258	1.555	0.057717
ENSMUSG00000066760	Psg16	0.186233	0.618268	0.243125	-0.265939	0.625091	0.226782	1.535	0.164336	1.9275	0.234557	2.36	0.292724	1.6475	0.0507906	1.27	0.145043	0.9575	0.124568	2.1775	0.130258	1.555	0.057717
ENSMUSG00000067925	Rtl8a	0.151585	0.327559	0.125748	-0.129086	0.523059	0.152346	117.335	10.7636	141.965	5.92561	152.49	10.2175	136.935	7.79465	65.8025	6.57502	61.8075	6.22997	96.4275	4.40769	70.99	4.53478
ENSMUSG00000068062	Gm14164	-0.101926	0.177202	0.0221	0.05	0.887241	0.307193	1.555	0.177676	1.93	0.296543	1.96	0.0226385	3.0525	0.612856	0.745	0.167276	0.705	0.0419076	1.0575	0.0870614	0.8975	0.194755
ENSMUSG00000070306	Ccdc153	0.606042	0.668329	0.907689	0.492347	1.2546	0.42563	4.785	0.681382	8.445	1.56301	8.29	2.08822	9.7275	1.68074	3.12	0.584241	4.12	1.81697	9.015	2.0922	4.4375	0.963122
ENSMUSG00000074863	Gm45951	-0.0664	-0.274921	-0.158366	0.0539	-0.58753	-0.144731	2.4775	0.316749	2.8725	0.153475	2.5025	0.302807	2.685	0.274966	3.615	0.42489	2.74	0.236617	1.9575	0.227963	2.9775	0.282829
ENSMUSG00000091971	Hspa1a	0.139582	0.704066	0.250119	0.124194	0.497724	0.430871	5.2975	0.759452	5.83	0.688322	8.4025	0.297182	6.2775	0.62297	7.055	0.634089	8.5475	1.06017	10.1925	0.184979	8.665	0.1874
ENSMUSG00000092035	Peg10	0.308394	0.441351	0.126924	0.162448	0.972024	0.037	13.7475	3.12566	17.5025	0.923948	19.5625	1.32761	15.275	0.179809	1.2925	0.235939	1.26	0.0650961	2.7925	0.651166	1.5275	0.108361
ENSMUSG00000093460	Six3os1	-0.0594	0.11897	0.0779	0.210691	1.23042	0.431685	4.8675	1.0241	4.375	0.265906	5.3275	0.331632	5.2825	0.406285	0.055	0.0216506	0.0325	0.0155624	0.625	0.399085	0.2525	0.047087
ENSMUSG00000096225	Lhx8	0.319941	0.433572	0.392342	0	0.265446	0.00844	6.33	1.89321	8.7625	0.939756	10.9775	1.72846	9.165	0.954552	0	0	0	0	0.32	0.277128	0.0225	0.0194856
ENSMUSG00000097451	NA	0.00973	0.299937	0.0383	0.0203	0.379914	0.0792	331.252	14.0675	335.425	5.3901	408.51	17.4453	331.832	18.4724	254.993	8.58106	268.822	15.651	323.765	22.9411	258.423	11.1034
ENSMUSG00000100916	Lhb	0.430975	1.50315	1.11419	-0.451838	1.63692	-0.00974	0.1375	0.060039	0.1675	0.0981946	0.6725	0.204981	0.3925	0.175335	0.285	0.108657	0.135	0.0472361	1.6375	0.602737	0.2625	0.0619854
ENSMUSG00000103310	Pcdha12	-0.00695	-0.159582	0.0336	-0.110892	-0.538343	-0.142561	2.7075	0.299382	2.545	0.0800391	2.4825	0.124065	2.6275	0.164559	3.795	0.237289	3.6	0.124348	2.61	0.175926	3.295	0.163726
ENSMUSG00000103473	NA	-0.376553	-0.993402	-0.312767	-0.150781	0.163495	0.300191	0.41	0.019685	0.335	0.0461655	0.175	0.0129904	0.29	0.0398434	0.3625	0.0384667	0.385	0.0447912	0.415	0.0469707	0.395	0.0420565
ENSMUSG00000108841	Frmpd2	0.212017	0.0241	0.669111	0.300801	1.12525	0.313917	0.405	0.073697	0.6275	0.106617	0.3675	0.0429207	0.8025	0.197591	0.34	0.0635413	0.3225	0.101942	0.6525	0.153882	0.3625	0.0790075
ENSMUSG00000109097	Gm29683	-0.0205	0.310634	-0.0671	-0.359424	1.64007	0.349722	0.6975	0.170564	0.7375	0.084954	1.05	0.175891	1.24	0.504938	0.3275	0.165808	0.065	0.0219374	0.5025	0.143238	0.12	0.0470372
ENSMUSG00000112121	C230072F16Rik	0.947241	0.773187	1.29878	0.608307	1.94034	0.602306	0.1075	0.047087	0.18	0.0443001	0.2925	0.0717962	0.585	0.0771767	0.0625	0.011388	0.17	0.053619	0.57	0.120208	0.1375	0.0288043
ENSMUSG00000116275	Zc3h11a	0	0	0	0.288646	0.433902	0.105665	10.695	0.34023	11.1625	0.997336	10.0825	2.97478	10.3325	1.71207	8.41	0.523725	9.335	0.151554	11.535	0.552681	9.935	0.939884

## Sheet: Rescued_2A_AMY_Pub
gene_id	symbol	log2FoldChange__AMY_2AvsWT	log2FoldChange_AMY_5CvsWT	log2FoldChange_AMY_DMvsWT	pvalue_AMY_DMvsWT	log2FoldChange_HIP_2AvsWT	log2FoldChange_HIP_5CvsWT	log2FoldChange_HIP_DMvsWT	AMY_WT_Average_FPKM	AMY_WT_SEM_FPKM	AMY_2A_Average_FPKM	AMY_2A_SEM_FPKM	AMY_5C_Average_FPKM	AMY_5C_SEM_FPKM	AMY_DM_Average_FPKM	AMY_DM_SEM_FPKM	HIP_WT_Average_FPKM	HIP_WT_SEM_FPKM	HIP_2A_Average_FPKM	HIP_2A_SEM_FPKM	HIP_5C_Average_FPKM	HIP_5C_SEM_FPKM	HIP_DM_Average_FPKM	HIP_DM_SEM_FPKM
ENSMUSG00000003271	Sult2b1	-0.479449	-0.103909	-0.100747	0.524312	-0.0315633	0.119141	0.174669	5.745	0.647693	5.83	0.642378	7.255	0.112389	6.905	1.43168	10.075	1.08226	10.3775	0.901543	10.9675	0.993965	10.1	0.412083
ENSMUSG00000006435	Neurl1a	-0.357175	-0.207008	-0.158561	0.207427	-0.138279	-0.112791	-0.0415086	114.525	12.9396	90.8175	3.11876	101.785	1.82825	103.65	2.69107	113.198	2.69657	105.9	5.35689	105.9	1.18383	105.305	4.01231
ENSMUSG00000021057	Akap5	-0.575045	-0.100803	0.123512	0.516493	-0.0448299	0.00874634	0.0875898	21.245	4.88943	13.7925	0.308472	19.155	1.96696	22.7875	2.02135	14.8675	0.784469	16.1975	0.585645	15.595	0.354991	15.5725	1.16967
ENSMUSG00000024883	Rin1	-0.496404	0.0015134	-0.00316524	0.983625	0.0146453	0.2674	0.295291	20.09	2.85685	14.3425	0.919894	18.6775	1.22029	20.1	0.69356	27.6825	1.66172	32.4425	2.14238	33.615	2.0938	30.785	0.50623
ENSMUSG00000025422	Agap2	-0.353757	-0.232501	-0.104108	0.407642	-0.0337836	-0.0670137	0.168032	340.522	27.282	270.007	7.0666	295.465	4.76749	320.002	12.2583	482.45	13.3358	498.803	26.5649	465.27	27.4648	510.387	31.4509
ENSMUSG00000026207	Speg	-0.30954	-0.0551289	-0.0594717	0.578194	-0.0323994	-0.0996043	0.0537225	91.785	4.45405	74.1925	1.29151	94.0425	4.58026	92.4775	4.06813	115.385	1.95729	111.98	6.2813	114.097	1.53001	113.625	3.2591
ENSMUSG00000026656	Fcgr2b	0.699288	-0.0130553	0.33868	0.11932	0.0373093	-0.200759	0.133391	1.4125	0.251206	2.3125	0.123712	1.595	0.0898958	1.8775	0.152331	1.5575	0.224788	1.5175	0.134878	1.4925	0.133808	1.5625	0.177073
ENSMUSG00000028807	Zbtb8a	-0.730885	-0.365528	-0.336559	0.131361	-0.334023	-0.386098	-0.276699	1.8225	0.158445	0.9975	0.0824147	1.3475	0.215533	1.4325	0.144325	1.755	0.0660965	1.56	0.181865	1.335	0.12872	1.2525	0.0677657
ENSMUSG00000028840	Zfp593	-0.797499	0.0718771	-0.312288	0.223292	-0.133998	0.0646123	-0.217018	6.0425	0.664938	6.355	0.165775	6.2	0.112305	5.74	0.183132	5.665	0.385527	4.8825	0.134135	5.9825	0.203758	5.0625	0.390454
ENSMUSG00000030134	Rasgef1a	-0.349559	-0.239987	-0.130973	0.255356	-0.0832684	-0.0587826	0.131051	98.475	9.60843	78.3425	0.744642	85.5775	2.37651	91.55	3.24378	103.25	2.5063	105.035	4.94448	100.51	2.6453	104.59	4.81917
ENSMUSG00000032773	Chrm1	-0.473433	-0.211134	-0.232286	0.149303	0.0206219	-0.0045686	0.13888	36.7925	5.16674	27.775	1.59084	33.535	2.20022	32.7525	1.32297	72.245	2.34761	77.7125	3.53532	72.5075	5.66086	73.4375	0.991466
ENSMUSG00000034898	Filip1	-0.709392	-0.236972	-0.281849	0.0993347	-0.558205	-0.18867	-0.356006	14.2625	0.730388	7.495	0.480189	11.0275	1.01656	10.8825	0.723156	7.9125	0.346597	6.0775	0.422942	6.1775	0.192204	4.685	0.552183
ENSMUSG00000036306	Lzts1	-0.456723	-0.22524	0.00120068	0.993861	-0.339645	-0.266878	-0.141724	26.765	3.62254	19.0275	1.27612	22.335	0.756195	26.1175	1.72787	19.0425	2.86357	15.19	1.38574	14.5725	1.2033	15.405	1.19614
ENSMUSG00000037579	Kcnh3	-0.559143	-0.348259	-0.206188	0.174858	-0.342771	-0.35423	-0.186629	53.4	8.04894	36.805	0.617551	43.435	2.39311	46.685	0.899934	55.705	5.02683	46.82	2.99655	43.5325	0.604146	45.5525	1.68167
ENSMUSG00000044216	Kcnj4	-0.484268	-0.191439	-0.08741	0.598139	-0.234718	-0.292025	-0.196243	63.7875	6.19507	46.3025	1.71442	57.1725	5.64528	61.645	2.51705	47.4375	3.14764	41.3225	3.72373	38.8325	2.88841	39.5425	1.06366
ENSMUSG00000044429	Cryga	-1.50296	-0.272363	-0.570316	0.283161	-0.931179	-0.0190264	0.0386155	0.525	0.122398	0.1725	0.0660847	0.5975	0.104366	0.5775	0.185956	0.43	0.116673	0.195	0.103712	0.4175	0.13754	0.2975	0.144065
ENSMUSG00000046378	Asphd1	-0.290549	0.0103701	0.046529	0.64846	0.00156546	0.32362	0.249099	32.035	4.84676	23.7275	1.75326	30.28	2.41477	32.62	0.85695	19.3225	1.01083	24.1575	1.40746	29.8875	2.45946	23.245	0.914129
ENSMUSG00000050100	Hmx2	1.74051	1.97862	0.52247	0.324977	0	0	0	0.14	0.0586302	0.66	0.0575543	0.69	0.15906	0.18	0.0462331	0	0	0	0	0	0	0	0
ENSMUSG00000050700	Emilin3	-1.43963	-0.0916973	-0.567366	0.215149	-0.51156	-0.275239	-1.22993	0.095	0.0103078	0.03	0.0145774	0.105	0.0195256	0.0525	0.0143069	0.09	0.0206155	0.0525	0.0235518	0.0675	0.0108253	0.0225	0.0081968
ENSMUSG00000056296	Synpr	-0.470565	-0.238745	-0.157447	0.333786	-0.0394793	-0.102438	-0.0209501	40.0175	2.19088	29.2975	0.423414	35.3125	2.45503	36.7925	2.68196	41.6925	3.9467	37.065	3.4535	39.8725	2.54364	38.8925	0.885158
ENSMUSG00000068115	Ninl	-0.508698	0.0237712	-0.0452225	0.798878	-0.0468906	0.0804985	0.0714447	2.255	0.169134	1.655	0.106566	1.6675	0.342644	1.7075	0.177073	2.0925	0.20265	2.485	0.155342	2.37	0.167817	2.0925	0.342461
ENSMUSG00000069670	Nkain2	-0.252431	-0.0981509	-0.0842704	0.290474	0.0438641	0.0385804	-0.0598172	14.175	0.491407	13	0.313947	14.945	0.811222	14.435	0.601773	13.1375	0.358632	13.15	0.442973	13.525	0.223341	12.7125	0.352178
ENSMUSG00000071454	Dtnb	-0.294023	-0.125905	-0.0834378	0.37714	-0.0346676	-0.00521633	-0.0265001	47.065	3.53717	37.7925	1.28103	43.125	3.13525	42.735	2.01379	43.0425	2.41574	40.305	2.35512	44.0275	0.485919	39.93	2.06411
ENSMUSG00000074272	Ceacam1	0.73594	0.196849	0.354224	0.122381	0.192901	-0.23081	0.00301601	0.6975	0.0232849	1.1225	0.102431	0.6	0.0785016	0.7325	0.0702117	0.955	0.043229	0.9525	0.108534	0.9225	0.0790075	1.0825	0.0625874
ENSMUSG00000092167	Gm3696	-0.976974	-0.479362	-0.200156	0.540739	0.300379	0.439995	0.339198	0.83	0.158074	0.4575	0.0892591	0.685	0.0673146	0.7425	0.0851745	0.805	0.057717	1.2225	0.209505	1.1275	0.0899566	0.81	0.0501248
ENSMUSG00000094626	Tmem121b	-0.457736	-0.26813	-0.186764	0.17078	-0.210395	-0.107153	-0.133361	12.9275	1.19808	9.42	0.42619	10.84	0.752919	11.325	0.627181	16.505	1.11814	15.2075	0.502287	15.475	0.694312	13.88	0.220737
ENSMUSG00000097057	NA	-0.993792	-0.262161	-0.438555	0.189083	-0.0399599	-0.472127	-0.0773137	0.28	0.0372492	0.24	0.0308221	0.285	0.038487	0.225	0.0311247	0.17	0.0276134	0.1575	0.0224653	0.12	0.0247487	0.17	0.0293684
ENSMUSG00000097571	Jpx	-0.390804	-0.192578	-0.0857164	0.496694	0.124668	-0.268537	0.109759	2.7125	0.59233	1.475	0.107384	2.17	0.281625	2.835	0.439581	2.02	0.466958	2.79	0.356458	2.575	0.860962	1.8975	0.0803411
ENSMUSG00000100594	2810414N06Rik	0.756672	0.457145	0.367053	0.16416	-0.0833895	0.210372	-0.323101	0.555	0.0731864	0.9625	0.0224653	0.8525	0.0833948	0.7725	0.0516448	0.735	0.0626997	0.6525	0.0248433	0.8875	0.148213	0.6125	0.047615
ENSMUSG00000108929	Cc2d2b	-1.51627	-0.265365	-0.653513	0.187183	0.137686	0.306454	-0.00147503	0.1	0.0451387	0.02	0.0145774	0.0425	0.0108253	0.0425	0.0134048	0.1675	0.122034	0.13	0.0551135	0.0725	0.0253414	0.0625	0.026546
ENSMUSG00000109505	NA	-1.62988	-0.438265	-0.159917	0.706286	-0.716955	-0.0509085	0.323266	0.6975	0.259046	0.1875	0.0320887	0.5225	0.113654	0.68	0.193875	0.4225	0.0198037	0.3375	0.151054	0.41	0.122831	0.4325	0.0587766
ENSMUSG00000109887	NA	-0.717314	-0.174217	-0.281128	0.210952	0.0252079	0.0526482	0.195404	2.1975	0.230472	1.105	0.196039	1.7075	0.0973637	1.3925	0.390614	1.3025	0.166259	1.9875	0.148886	1.64	0.0980434	1.5475	0.280053
ENSMUSG00000110195	Pde2a	-0.661612	-0.170836	-0.136266	0.452053	-0.214442	-0.0015694	-0.0950044	115.735	8.20131	94.54	2.27175	112.07	8.07719	126.062	5.18049	114.918	3.04985	106.642	2.98145	117.185	3.52854	100.912	4.10616
ENSMUSG00000110249	NA	-0.560517	-0.163959	-0.115133	0.540494	0.115831	-0.154046	0.224637	3.1725	0.373001	2.1075	0.294987	2.9025	0.208698	2.9475	0.0709203	5.44	0.517349	6.085	0.228624	4.94	0.370776	6.16	0.463748
ENSMUSG00000110400	NA	-1.28857	-0.498133	-0.443202	0.294695	0.0914288	0.148375	-0.0531224	0.3025	0.0983219	0.0775	0.0167239	0.18	0.0209165	0.19	0.0578792	0.18	0.0302076	0.1825	0.0391112	0.21	0.0289396	0.19	0.0176777
ENSMUSG00000113404	NA	-1.57192	-0.659847	-0.123431	0.788132	-0.606138	-0.0432644	-0.664222	0.1425	0.0201168	0.04	0.00790569	0.09	0.0252488	0.155	0.00829156	0.1275	0.0337963	0.08	0.0203101	0.1275	0.0446339	0.055	0.0114564
ENSMUSG00000114019	NA	-0.491897	-0.250728	-0.130991	0.264456	-0.0664856	-0.2285	-0.0865027	7.9375	0.498816	5.9025	0.347156	7.06	0.459619	7.535	0.394343	9.3275	0.397451	8.9525	0.376404	8.055	0.470512	8.67	0.227074
ENSMUSG00000116081	NA	-0.413832	-0.309681	-0.178196	0.223761	-0.240842	-0.243419	-0.173295	6.9925	0.688916	5.38	0.2363	5.69	0.347581	6.2575	0.234504	4.51	0.293321	3.795	0.303325	3.8275	0.202928	3.9575	0.174082

## Sheet: Rescued_2A_HIP_Pub
gene_id	symbol	log2FoldChange__AMY_2AvsWT	log2FoldChange_AMY_5CvsWT	log2FoldChange_AMY_DMvsWT	log2FoldChange_HIP_2AvsWT	log2FoldChange_HIP_5CvsWT	log2FoldChange_HIP_DMvsWT	pvalue_HIP_DMvsWT	AMY_WT_Average_FPKM	AMY_WT_SEM_FPKM	AMY_2A_Average_FPKM	AMY_2A_SEM_FPKM	AMY_5C_Average_FPKM	AMY_5C_SEM_FPKM	AMY_DM_Average_FPKM	AMY_DM_SEM_FPKM	HIP_WT_Average_FPKM	HIP_WT_SEM_FPKM	HIP_2A_Average_FPKM	HIP_2A_SEM_FPKM	HIP_5C_Average_FPKM	HIP_5C_SEM_FPKM	HIP_DM_Average_FPKM	HIP_DM_SEM_FPKM
ENSMUSG00000002897	Il17ra	-0.200834	0.171297	0.115422	-0.563151	-0.190849	-0.188565	0.329016	2.62	0.204512	2.445	0.121732	2.68	0.214214	2.5775	0.218786	3.4025	0.762056	2.645	0.391192	3.19	0.171318	2.535	0.231692
ENSMUSG00000019590	Cyb561	-0.0562512	-0.130052	-0.0918036	-0.554952	0.0485453	-0.267344	0.136908	42.455	2.07527	40.7375	0.47486	39.405	0.802687	39.77	1.2617	28.94	2.49029	20.4575	2.27837	30	5.53261	22.3775	1.39938
ENSMUSG00000020246	Hcfc2	0.106058	0.145311	0.0258951	0.248099	-0.196093	0.0297168	0.730879	5.8975	0.221765	6.6375	0.174692	6.89	0.249575	6.1975	0.202589	8.5875	0.227002	9.815	0.281636	7.535	0.0564026	9.155	0.548185
ENSMUSG00000021363	Mak	0.0416287	0.272579	0.203187	-0.867286	0.0577446	-0.417408	0.105926	0.715	0.0675925	0.7625	0.0538952	0.895	0.0686932	0.975	0.0831039	0.675	0.116967	0.3275	0.0552692	0.8375	0.166935	0.425	0.0270416
ENSMUSG00000022240	Ctnnd2	-0.0872042	-0.110835	-0.0824862	-0.254824	-0.079575	-0.0536296	0.547907	61.44	2.73847	60.3725	1.89471	59.6125	2.36453	59.235	0.992802	63.98	3.30888	58.2025	1.62625	63.3875	4.76374	57.8925	3.71884
ENSMUSG00000024803	Ankrd1	-0.551646	-1.15928	-0.60924	1.31963	0.699264	0.529824	0.122397	0.0525	0.0221853	0.0225	0.00649519	0	0	0.0225	0.0124373	0	0	0.085	0.0471036	0.04	0.0136931	0.0275	0.00892679
ENSMUSG00000024851	Pitpnm1	-0.00630965	-0.0503176	-0.0779267	-0.231302	-0.0229113	-0.0771706	0.26091	113.802	3.21782	114.797	1.75249	113.558	3.19877	107.817	2.60145	88.09	4.38563	78.355	1.87658	88.39	2.20473	81.4975	3.3123
ENSMUSG00000024910	Ctsw	0.571506	0.90135	0.571233	1.32921	0.266351	0.228151	0.400733	0.0575	0.0255869	0.0325	0.00960143	0.0975	0.026546	0.0725	0.0518863	0.01	0.00866025	0.115	0.0391312	0.0325	0.0184983	0.0825	0.0368061
ENSMUSG00000027829	Ccnl1	-0.0783577	0.023901	-0.0100244	0.23189	-0.0597514	0.10474	0.197539	11.815	0.476399	10.965	0.22695	12.615	1.45725	12.2625	0.757936	13.2175	0.139927	14.995	0.47477	14.3525	0.212702	14.4775	0.184302
ENSMUSG00000028194	Ddah1	-0.0619541	-0.0981921	-0.0680258	-0.261787	-0.158836	-0.0794283	0.259596	36.905	1.38503	36.52	0.558693	34.8925	1.09295	35.585	0.652586	27.34	0.697218	25.42	0.655258	25.4275	1.53502	26.3	1.81673
ENSMUSG00000028834	Trim63	-0.0478524	-0.00574148	0.461382	1.56303	-0.0731149	0.619735	0.179579	0.1125	0.0348882	0.12	0.00935414	0.155	0.0403887	0.2325	0.0378112	0.1125	0.0542419	0.37	0.110567	0.0825	0.0194856	0.28	0.12026
ENSMUSG00000029015	Slc26a5	-0.734686	-0.0248312	-0.285511	1.09259	0.229906	0.485246	0.0726601	0.065	0.0251247	0.05	0.0252488	0.0975	0.0134048	0.0925	0.0219018	0	0	0.0575	0.0194856	0.01	0.005	0.03	0.0111803
ENSMUSG00000031479	Vps36	-0.0967609	-0.0997958	-0.162284	0.238325	0.0911474	0.097533	0.246928	6.28	0.380016	6.1725	0.227552	6.2925	0.681014	5.885	0.397563	6.465	0.264209	7.555	0.366853	7.6875	0.461131	7.165	0.309566
ENSMUSG00000031548	Sfrp1	-0.0595888	0.320274	0.790155	-0.992899	0.216254	0.0182968	0.953237	2.0825	0.136399	1.9175	0.0998358	2.645	0.0894777	3.66	0.579137	1.9125	0.450519	1.115	0.187633	2.3175	0.724538	1.6625	0.356815
ENSMUSG00000033819	Ppp1r16a	-0.204854	-0.0998811	-0.22697	-0.329239	-0.13278	-0.146984	0.200024	45.7075	4.74595	40.645	1.2736	44.37	1.19314	39.865	0.636264	38.595	1.90214	32.33	1.56282	35.8875	1.66397	33.865	0.527559
ENSMUSG00000034282	Evpl	-0.20191	0.424844	0.44372	-0.81647	0.159315	-0.09298	0.687664	4.09	0.457069	3.5875	0.122443	5.6475	0.283976	5.7825	0.255743	1.1675	0.111489	0.725	0.178623	1.3375	0.199605	0.995	0.150935
ENSMUSG00000037669	Ldah	-0.0431334	-0.0167698	-0.0753481	0.283992	0.0854607	0.0470237	0.632393	11.9675	0.618621	12.7125	0.796134	12.4025	0.728623	12.77	0.872102	11.735	0.479251	13.795	0.62069	12.01	0.429782	12.245	1.31497
ENSMUSG00000039007	Cpq	-0.164994	0.0456601	0.0740511	-0.653148	0.277	-0.261974	0.212904	5.775	0.343466	5.0275	0.213406	5.7925	0.280766	5.97	0.782951	3.5875	0.329571	2.4025	0.201071	4.575	0.932232	2.7425	0.195812
ENSMUSG00000044122	Proca1	0.0468255	0.554034	0.450575	-0.678578	0.0174387	0.053505	0.795842	4.945	0.34595	5.32	0.235505	7.85	0.488608	6.955	0.26553	2.445	0.398975	1.775	0.293226	2.61	0.397539	2.395	0.348721
ENSMUSG00000044141	E130201H02Rik	-0.570461	0.384726	-0.124054	-1.34123	0.092482	-0.0233866	0.953501	0.305	0.107964	0.2975	0.0535461	0.4375	0.0883441	0.3225	0.0603505	0.4425	0.0824905	0.2025	0.0877763	0.4925	0.0496708	0.3225	0.106147
ENSMUSG00000048281	Dleu7	0.11333	0.199648	-0.165416	-0.583683	0.107379	-0.149461	0.428843	6.95	0.620554	8.015	0.254423	8.3825	0.672917	6.6875	0.291148	3.0825	0.274303	2.1475	0.301753	3.3775	0.293308	2.61	0.159099
ENSMUSG00000051246	Msantd1	-0.0646754	-0.0365517	0.155178	0.653238	0.33563	0.264765	0.185802	4.35	0.355704	3.6675	0.266162	3.45	0.273199	4.8025	0.237523	1.9325	0.387401	2.6675	0.249359	2.3675	0.180221	2.645	0.298632
ENSMUSG00000051844	B230319C09Rik	-0.116249	-0.0423107	-0.0341576	-1.35892	-0.13746	-0.127106	0.742862	0.9675	0.609922	1.0225	0.533835	0.8275	0.271992	0.645	0.145881	0.44	0.0656696	0.19	0.118638	0.365	0.0812788	0.245	0.0689656
ENSMUSG00000052301	Doc2a	0.0235318	0.0715583	-0.123876	-0.737926	-0.0370575	-0.308823	0.196919	29.615	5.58281	27.145	1.05724	33.3425	4.19194	29.3625	4.20105	18.3775	3.08963	11.05	2.32399	18.595	2.81971	11.7875	2.22144
ENSMUSG00000060301	2610008E11Rik	-0.119542	-0.146828	-0.0149715	-0.297843	-0.265561	-0.129321	0.213757	6.305	0.125773	5.685	0.218017	5.6975	0.238259	6.2025	0.380368	6.73	0.20233	5.8525	0.582155	5.4775	0.198632	5.7375	0.188062
ENSMUSG00000060621	Nkpd1	-0.300696	0.500341	0.617153	-1.05898	0.0909707	-0.102991	0.678746	1.0125	0.168648	0.8425	0.107027	1.5525	0.041439	1.73	0.171136	0.6725	0.0631838	0.415	0.0859142	0.7475	0.108764	0.4925	0.104366
ENSMUSG00000061086	Myl4	-0.678975	0.193844	0.178906	-1.23515	-0.0536428	-0.581325	0.172533	5.42	1.54965	3.1225	0.138039	6.6225	1.36401	5.93	0.842051	5.7225	2.81123	1.85	0.202083	5.305	1.64752	2.8	0.530342
ENSMUSG00000071477	Zfp777	-0.142844	-0.133767	-0.120325	-0.269155	-0.123865	-0.107114	0.200263	20.1925	1.64527	20.405	0.961382	20.32	0.994139	19.9975	1.02955	19.505	1.83676	14.4975	0.725538	16.1975	0.803262	15.92	0.472956
ENSMUSG00000078880	Gm14308	0.0746338	0.25173	0	1.55645	0.210314	0.404002	0.321836	4.8225	0.918827	4.14	0.461966	5.795	1.23479	5.8975	1.08226	3.5825	0.214458	6.67	0.853939	3.655	0.714996	4.135	0.648985
ENSMUSG00000079711	Smok4a	-0.0602751	0.530937	-0.336346	1.65941	1.04082	0.611278	0.16978	0.1725	0.11266	0.275	0.0938416	0.1325	0.0567203	0.1325	0.0614792	0.045	0.0178536	0.3375	0.112159	0.2	0.0645174	0.16	0.0176777
ENSMUSG00000086108	NA	-0.240716	0.0150851	-0.188906	-0.93525	-0.117614	-0.368639	0.185185	0.6025	0.0490376	0.4075	0.054357	0.63	0.0693722	0.5275	0.0374792	0.59	0.0437321	0.3025	0.0143069	0.55	0.0515994	0.4125	0.108592
ENSMUSG00000086128	St8sia3os	-0.0907585	-0.0229902	-0.128929	0.597831	0.280303	0.138088	0.0833944	1.3325	0.837432	0.2525	0.218671	0.365	0.316099	0.3275	0.283623	0	0	0.88	0.762102	1.77	1.05417	0.1725	0.149389
ENSMUSG00000086524	NA	0.0750083	0.0296092	-0.241806	1.37754	0.411497	0.618661	0.00658496	0	0	0.2475	0.214341	0	0	0	0	0	0	0.3125	0.270633	0.2325	0.201351	1.185	0.646273
ENSMUSG00000087094	NA	-1.07685	0.101321	-0.0663758	-1.28934	-0.965524	-0.469758	0.263344	0.29	0.0612372	0.105	0.0340037	0.3425	0.0631838	0.2325	0.0288043	0.1675	0.043211	0.0675	0.0348882	0.065	0.0143614	0.08	0.0215058
ENSMUSG00000087179	NA	0.0294245	0.0909807	-0.241638	1.09713	0.988309	0.235131	0.404103	0.48	0.288162	0.2075	0.048782	0.135	0.0447912	0.055	0.0294746	0	0	0.2625	0.11266	0.3525	0.205164	0.0525	0.0276981
ENSMUSG00000090626	Tex9	-0.0567508	0.111105	0.0531522	-0.86246	-0.430953	-0.381946	0.094751	4.2675	0.50772	4.545	0.518562	4.825	0.515516	4.1625	0.388513	3.345	0.391048	2.0475	0.179213	3.11	0.489604	2.255	0.426226
ENSMUSG00000091318	Gm5415	-0.419343	-0.246784	-0.746581	-1.32701	-0.222604	-0.02615	0.955659	0.125	0.0552834	0.12	0.015411	0.105	0.0261008	0.0475	0.0108253	0.13	0.0247487	0.04	0.0237171	0.1075	0.0343466	0.11	0.0463681
ENSMUSG00000093898	NA	0.735077	0.151598	0.256448	-1.38353	-0.440669	-0.433285	0.403225	0.125	0.0505594	0.155	0.0453459	0.1025	0.0386288	0.0775	0.0587766	0.1475	0.0378112	0.0475	0.0285865	0.09	0.0215058	0.0475	0.0330483
ENSMUSG00000095690	NA	-0.377077	-0.121821	-0.109791	-1.22751	-0.691037	-0.514123	0.177409	0.8125	0.101942	0.4725	0.141526	0.8825	0.357655	0.9675	0.17419	1.805	0.342317	0.995	0.402251	0.99	0.122933	0.7475	0.127052
ENSMUSG00000096968	NA	0.172877	0.0156278	-0.173472	-1.24425	-0.384801	-0.304059	0.606187	0.35	0.109487	0.2	0.126689	0.28	0.0551135	0.2875	0.248982	0.375	0.163114	0	0	0.2375	0.0995223	0.225	0.122907
ENSMUSG00000099767	NA	0.0991862	0.412868	0.187703	1.16128	0.234885	0.381943	0.290586	0.13	0.0266927	0.1575	0.0216145	0.18	0.0215058	0.1825	0.0138632	0.035	0.0025	0.1225	0.0134048	0.045	0.0103078	0.04	0.00935414
ENSMUSG00000104252	Pcdha4	-0.22848	-0.326809	-0.38197	-0.483282	-0.0923671	-0.120709	0.438587	2.17	0.127132	2.29	0.12659	2.1625	0.179805	2.01	0.114291	2.265	0.0773385	1.595	0.121063	2.1825	0.0763524	2.0725	0.149807
ENSMUSG00000111264	NA	-0.281283	-0.0413266	-0.50654	1.08052	1.03744	0.444738	0.233541	0.3675	0.0526041	0.26	0.0306186	0.3875	0.0716218	0.255	0.056734	0.1275	0.0184983	0.28	0.0565685	0.3225	0.0449131	0.2425	0.0658953
ENSMUSG00000112441	NA	-0.54938	0.168441	0.0375843	-1.29959	-0.380585	-0.44141	0.221579	0.6025	0.0910614	0.375	0.0317214	0.67	0.0911729	0.615	0.0343693	0.24	0.06255	0.095	0.0354436	0.1775	0.0384667	0.1425	0.0255869
ENSMUSG00000115311	NA	0.456348	0.42365	0.609734	-1.0638	0.771643	0.435339	0.170905	0.9525	0.0456036	1.5825	0.225621	1.52	0.168708	1.4475	0.0716218	0.445	0.120908	0.2425	0.0505439	0.8625	0.0715345	0.565	0.123516
ENSMUSG00000115921	NA	-0.20523	-0.486424	-0.373981	1.46624	0.365501	0.463649	0.183132	0.025	0.0216506	0.095	0.057173	0	0	0.025	0.0216506	0	0	0.425	0.313	0.075	0.0430842	0.185	0.0622997

## Sheet: Rescued_5C_AMY_Pub
gene_id	symbol	log2FoldChange__AMY_2AvsWT	log2FoldChange_AMY_5CvsWT	log2FoldChange_AMY_DMvsWT	padj_AMY_DMvsWT	log2FoldChange_HIP_2AvsWT	log2FoldChange_HIP_5CvsWT	log2FoldChange_HIP_DMvsWT	AMY_WT_Average_FPKM	AMY_WT_SEM_FPKM	AMY_2A_Average_FPKM	AMY_2A_SEM_FPKM	AMY_5C_Average_FPKM	AMY_5C_SEM_FPKM	AMY_DM_Average_FPKM	AMY_DM_SEM_FPKM	HIP_WT_Average_FPKM	HIP_WT_SEM_FPKM	HIP_2A_Average_FPKM	HIP_2A_SEM_FPKM	HIP_5C_Average_FPKM	HIP_5C_SEM_FPKM	HIP_DM_Average_FPKM	HIP_DM_SEM_FPKM
ENSMUSG00000001127	Araf	0.0436	0.250728	0.12083	0.734398	0.0847	0.226736	0.200111	160.468	14.4421	165.75	4.66349	179.607	8.49475	162.982	6.84384	108.035	6.60427	110.757	4.13299	121.82	2.26359	106.615	3.02459
ENSMUSG00000002012	Pnck	-0.0102	0.511937	0.233772	0.87741	-0.120095	1.34087	1.09549	92.555	8.8248	93.2225	1.41135	136.985	5.05295	110.32	9.58146	48.9475	2.4588	66.5625	19.2148	129.373	3.89604	85.635	11.5413
ENSMUSG00000032297	Celf6	0.292576	0.477568	0.197187	0.901422	-0.0019	0.619422	0.462709	22.215	2.54917	28.9725	1.03212	33.535	1.99166	27.51	1.43684	9.825	0.350794	11.7075	1.18184	17.4075	0.623372	12.99	1.04572
ENSMUSG00000041096	Tspyl2	0.135911	0.374964	0.0936	0.996694	-0.0265	0.282989	0.187948	75.5575	5.37555	78.1075	1.86606	95.63	3.41382	78.4025	4.1818	53.7325	2.46389	54.6425	3.27063	63.775	1.83008	57.9675	2.49906
ENSMUSG00000046287	Pnma3	0.180054	0.455896	0.185181	0.913779	-0.0692	0.468294	0.322372	14.1	1.1689	16.535	0.364426	19.885	1.53633	16.315	1.09221	8.7725	0.133621	9.08	0.482571	12.3575	0.589463	10.1525	0.868752
ENSMUSG00000050100	Hmx2	1.74051	1.97862	0.52247	1	0	0	0	0.14	0.0586302	0.66	0.0575543	0.69	0.15906	0.18	0.0462331	0	0	0	0	0	0	0	0
ENSMUSG00000055560	Zfp459	-0.549299	-1.31973	-0.632146	0.714284	-0.0181	-0.836793	-0.556507	0.6525	0.0357727	0.2275	0.0207289	0.375	0.0708431	0.32	0.0709753	0.7075	0.0676734	0.63	0.193875	0.285	0.0841502	0.2025	0.00216506
ENSMUSG00000066760	Psg16	0.186233	0.618268	0.243125	0.950034	-0.265939	0.625091	0.226782	1.535	0.164336	1.9275	0.234557	2.36	0.292724	1.6475	0.0507906	1.27	0.145043	0.9575	0.124568	2.1775	0.130258	1.555	0.057717
ENSMUSG00000091971	Hspa1a	0.139582	0.704066	0.250119	0.975485	0.124194	0.497724	0.430871	5.2975	0.759452	5.83	0.688322	8.4025	0.297182	6.2775	0.62297	7.055	0.634089	8.5475	1.06017	10.1925	0.184979	8.665	0.1874
ENSMUSG00000103473	NA	-0.376553	-0.993402	-0.312767	0.981479	-0.150781	0.163495	0.300191	0.41	0.019685	0.335	0.0461655	0.175	0.0129904	0.29	0.0398434	0.3625	0.0384667	0.385	0.0447912	0.415	0.0469707	0.395	0.0420565

## Sheet: Rescued_5C_HIP_Pub
gene_id	symbol	log2FoldChange__AMY_2AvsWT	log2FoldChange_AMY_5CvsWT	log2FoldChange_AMY_DMvsWT	log2FoldChange_HIP_2AvsWT	log2FoldChange_HIP_5CvsWT	log2FoldChange_HIP_DMvsWT	padj_HIP_DMvsWT	AMY_WT_Average_FPKM	AMY_WT_SEM_FPKM	AMY_2A_Average_FPKM	AMY_2A_SEM_FPKM	AMY_5C_Average_FPKM	AMY_5C_SEM_FPKM	AMY_DM_Average_FPKM	AMY_DM_SEM_FPKM	HIP_WT_Average_FPKM	HIP_WT_SEM_FPKM	HIP_2A_Average_FPKM	HIP_2A_SEM_FPKM	HIP_5C_Average_FPKM	HIP_5C_SEM_FPKM	HIP_DM_Average_FPKM	HIP_DM_SEM_FPKM
ENSMUSG00000030043	Tacr1	-0.000602	0.105505	0.0919	0.274591	0.966463	-0.000487	1	3.59	0.427186	3.6575	0.0922209	3.965	0.175375	3.975	0.155744	0.26	0.0367423	0.3075	0.0483962	0.5825	0.233917	0.2875	0.0245904
ENSMUSG00000047507	Baiap3	0.323522	0.628792	0.251533	-0.165774	1.56619	0.00901	1	76.69	9.01779	96.185	4.47278	125.16	10.1502	92.9225	6.04072	2.7925	0.50772	1.975	0.377467	9.935	5.08129	2.89	0.137204
ENSMUSG00000046314	Stxbp6	0.0141	-0.13232	-0.0125	0.0937	-0.633377	-0.00839	1	10.57	0.768871	10.665	0.451311	9.7375	0.327039	10.7825	0.618116	19.645	1.19836	19.255	2.58028	12.3	1.84365	20.7275	1.46238
ENSMUSG00000020178	Adora2a	-0.38312	-0.155389	0.155569	-0.00582	1.12919	-0.0422	0.996802	79.0375	26.1569	51.4825	9.06256	63.8725	19.8105	83.6775	10.7849	1.5325	0.203788	1.8875	0.188526	8.29	6.44921	1.56	0.141289
ENSMUSG00000022235	Cmbl	0.0403	0.221919	0.0166	-0.103684	0.82284	-0.0313	1	13.58	2.11082	14.7275	0.662225	17.35	1.44817	14.2275	2.05522	7.03	0.349696	6.17	0.604442	12.0775	1.61658	6.175	0.240949
ENSMUSG00000056972	Magel2	0.375765	0.441718	0.097	0.0213	1.3762	0.057	0.993164	5.135	1.25075	6.92	0.16707	7.315	0.862355	5.53	0.394034	0.24	0.0247487	0.2575	0.0654193	0.7775	0.234424	0.2375	0.0263095
ENSMUSG00000049577	Zfpm1	-0.189529	-0.171013	0.00174	0.048	-0.501162	0.0215	1	15.015	1.27156	13.7825	0.374038	13.2	0.428238	15.03	0.482195	29.115	0.638401	29.775	2.35216	20.08	1.68283	28.3475	1.97883
ENSMUSG00000040856	Dlk1	0.317893	0.46509	0.0928	-0.188175	1.37606	-0.0865	0.980772	35.4975	8.95839	46.3575	1.91288	50.9875	2.83003	36.4275	3.65469	1.5175	0.467472	1.0525	0.551797	6.5575	2.05112	1.2775	0.263614
ENSMUSG00000005892	Trh	0.346224	0.460606	-0.0396	-0.209266	1.20093	-0.0846	0.984478	21.115	5.78298	28.1925	1.46163	32.4875	2.46067	20.165	3.21133	0.2625	0.0615807	0.145	0.0175	1.325	0.865018	0.25	0.0540833
ENSMUSG00000020660	Pomc	0.719383	0.179349	-0.564875	-0.112814	1.76203	0.137295	0.974157	10.34	3.4277	20.03	0.919361	12.635	4.33031	6.15	0.607824	2.4075	0.263353	2.0125	0.241049	14.4375	9.01685	2.835	0.288628
ENSMUSG00000057093	Zfp607b	0.0011	-0.0396	0.012	-0.0668	-0.336201	-0.0289	0.980518	2.7225	0.129392	2.4725	0.0577034	2.35	0.122627	2.5475	0.171842	2.3025	0.0951561	2.3425	0.133668	2.02	0.146116	2.4025	0.0354216
ENSMUSG00000021536	Adcy2	-0.0881	-0.132107	-0.0677	-0.0699	-0.411619	-0.0557	0.959457	32.845	1.89137	31.42	0.795637	30.475	1.0182	31.62	0.431161	44.0975	1.59807	42.99	3.72303	33.3225	2.29571	40.9875	0.624383
ENSMUSG00000038805	Six3	0.072	0.0908	0.0725	0.0492	1.14445	0.162956	0.90572	14.7825	2.80954	16.4375	1.42813	16.4575	1.99224	16.0225	1.19586	0.1725	0.0571593	0.0775	0.0134048	1.555	1.10709	0.4475	0.0606604
ENSMUSG00000026433	Rab29	0.00792	-0.151007	-0.143314	0.274635	0.63976	0.100116	0.955936	3.31	0.166433	3.2125	0.176507	2.935	0.320244	2.8825	0.215475	2.645	0.136771	3.1925	0.239593	4.2575	0.452457	2.885	0.231476
ENSMUSG00000045761	Togaram2	0.118106	0.568205	0.294215	-0.242365	0.952275	0.162797	0.93648	5.125	1.0653	5.975	0.90189	5.63	0.63776	4.98	0.68614	1.42	0.399984	0.9825	0.228702	3.465	1.09482	1.01	0.117845
ENSMUSG00000058019	Ces5a	-0.0299	0.962067	0.723319	0.0917	1.45614	0.270087	0.925702	0.29	0.0590551	0.38	0.0412311	0.56	0.122219	0.77	0.17801	0.275	0.0632949	0.4375	0.158366	0.745	0.0942404	0.32	0.0742462
ENSMUSG00000051606	NA	0.121239	0.631568	0.610004	0.499289	1.48391	0.278526	0.917502	0.315	0.145795	0.8125	0.274189	0.92	0.253698	0.6925	0.146815	0.15	0.0422788	0.285	0.204466	1.36	0.481326	0.4225	0.285884
ENSMUSG00000054667	Irs4	0.458178	0.339511	0.00741	0.0138	0.540822	0.103327	0.830982	6.1275	1.88721	9.6175	0.585741	8.5625	1.47339	6.1925	0.427147	0.0175	0.00960143	0.015	0.0103078	0.1925	0.130018	0.045	0.0108972
ENSMUSG00000061353	Cxcl12	0.100279	-0.170856	0.158028	0.155613	-0.556644	-0.107663	0.917502	10.09	0.654637	10.6775	0.306561	8.97	0.729572	10.3925	0.502871	15.84	0.844075	15.5625	1.65906	10.485	0.469687	15.35	1.14297
ENSMUSG00000037966	Ninj1	0.0309	0.125426	0.0283	-0.131706	0.563903	0.115928	0.916367	25.5825	1.79909	26.4675	0.295114	28.435	1.47396	26.9375	1.58149	17.5875	1.74174	17.23	1.98344	26.64	2.45141	17.9275	0.6315
ENSMUSG00000038537	Mc3r	0.468583	0.141766	-0.172227	-0.379672	1.41512	0.301009	0.866781	0.8	0.14173	1.15	0.0620484	0.855	0.159433	0.6375	0.112103	0.025	0.0108972	0.005	0.00433013	0.2025	0.119863	0.0425	0.0255869
ENSMUSG00000039462	Col10a1	-0.38038	-0.306397	-0.524154	-0.632411	-1.36653	-0.299583	0.931746	0.2025	0.0544719	0.14	0.0209165	0.1525	0.0178098	0.1225	0.0371441	0.0625	0.0188331	0.0275	0.0073951	0	0	0.04	0.0169558
ENSMUSG00000043639	Rbm20	-0.352996	0.28884	0.219076	-0.280743	1.0195	0.227074	0.885036	1.225	0.145022	0.95	0.121861	1.6525	0.126064	1.57	0.0792938	0.745	0.110028	0.5775	0.0986392	1.325	0.309324	0.5925	0.102248
ENSMUSG00000036381	P2ry14	0.194415	0.105528	-0.0542	-0.0968	-0.742657	-0.184274	0.897232	0.955	0.148176	1.22	0.166283	1.1425	0.105734	1.0525	0.0976201	1.0775	0.104006	0.845	0.0616948	0.605	0.050806	0.965	0.0825757
ENSMUSG00000027744	Stoml3	0.715662	0.318222	0.698495	0.708493	1.4254	0.356724	0.886398	0.5475	0.100522	1.2325	0.249684	0.8175	0.228757	1.13	0.176847	0.34	0.0727152	0.535	0.257233	1.1325	0.350595	0.475	0.0835539
ENSMUSG00000036699	Zcchc12	0.174969	0.31441	0.0634	-0.0433	0.69877	-0.181362	0.894987	106.42	10.6956	121.99	1.39127	136.843	3.39086	111.882	5.96295	14.31	0.904675	12.53	1.16379	24.4825	6.59596	13.7625	1.31297
ENSMUSG00000037887	Dusp8	-0.123529	-0.0636	-0.0789	-0.0706	-0.229206	-0.063	0.881234	48.1275	1.19177	45.495	0.704845	47.59	1.31873	47.595	1.623	48.56	2.00156	50.705	1.63211	43.3875	2.06955	46.9375	1.16894
ENSMUSG00000035390	Brsk1	-0.143239	-0.240846	-0.0804	-0.153641	-0.238007	-0.0667	0.881841	196.61	7.91949	181.06	2.86219	170.335	2.06498	188.755	3.76945	213.3	4.52988	199.705	5.13379	182.995	4.89492	193.475	5.77344
ENSMUSG00000056598	Drc3	-0.123525	0.135852	0.242062	0.0329	0.635412	0.181067	0.886621	4.3175	0.319323	3.89	0.274363	4.6175	0.314133	4.9825	0.424078	3.295	0.293204	3.36	0.162057	5.005	1.02857	3.7725	0.29693
ENSMUSG00000040938	Slc16a11	-0.140929	0.635988	0.368044	-0.269841	0.667911	0.194456	0.857573	23.785	2.2884	23.645	1.04813	40.345	2.4316	32.655	6.05777	20.42	0.573269	16.3325	1.60522	32.21	3.18063	22.1	0.892069
ENSMUSG00000046192	Iqub	0.0627	0.199181	0.710135	-0.115202	1.2457	0.363358	0.879604	0.305	0.0201556	0.315	0.0279508	0.44	0.0744144	0.6225	0.149264	0.3025	0.0682253	0.28	0.0416833	0.885	0.36072	0.395	0.0910014
ENSMUSG00000040564	Apoc1	0.464167	1.75694	1.38877	0.768673	1.38063	0.416557	0.838344	14.07	2.07368	21.6325	3.34105	66.685	5.40439	47.6375	3.11693	4.5425	0.722118	10.135	4.19245	15.2025	4.21793	5.59	1.10219
ENSMUSG00000026247	Ecel1	0.240774	0.227961	-0.04	-0.139643	1.43933	-0.438359	0.78401	36.375	5.39918	44.92	1.80464	45.9425	2.32967	35.69	1.9347	0.8425	0.128616	0.52	0.106243	4.19	2.79785	0.795	0.172645
ENSMUSG00000058743	Kcnj14	-0.0162	0.384333	0.0259	-0.310453	0.546177	0.173112	0.861613	2.325	0.238078	2.2125	0.364921	3.07	0.361248	2.1275	0.0761064	2.07	0.285329	1.7475	0.325603	3.1225	0.257351	2.0725	0.258224
ENSMUSG00000021799	Opn4	0.700243	0.69093	0.522533	0.929895	1.49666	0.488782	0.75048	0.175	0.041003	0.425	0.148682	0.3025	0.0421863	0.2525	0.0155624	0.04	0.0169558	0.13	0.033541	0.25	0.0257391	0.1775	0.0963311
ENSMUSG00000042258	Isl1	0.220693	0.389059	0.250138	0.232297	0.553577	0.18537	0.559811	5.3175	1.43285	6.35	0.54171	7.6625	0.310692	6.1725	0.60826	0.005	0.00433013	0.065	0.034187	0.16	0.130048	0.175	0.0512957
ENSMUSG00000059361	Nrsn2	0.23645	0.539985	0.337261	-0.17984	0.855504	0.287836	0.59112	142.095	15.3064	172.24	4.45406	212.417	6.95482	183.205	11.2873	51.4475	1.92081	52.185	7.04916	95.6475	6.79273	55.6425	6.09542
ENSMUSG00000038987	Cfap157	0.107605	0.17416	0.265675	0.64674	1.3969	0.477118	0.782421	0.32	0.0302076	0.3825	0.129295	0.4525	0.120643	1.72	0.879673	0.11	0.0416833	0.155	0.0862047	0.4575	0.18437	0.245	0.0325
ENSMUSG00000045498	Pcdhb3	-0.0318	-0.167723	0.00119	0.103975	-0.675282	-0.233281	0.851499	1.95	0.316089	1.955	0.107325	1.76	0.100125	2.01	0.235292	2.4625	0.275712	2.58	0.182722	1.52	0.0731437	2.14	0.210387
ENSMUSG00000040181	Fmo1	0.184108	0.0821	0.116974	-0.263308	0.640437	0.223777	0.815994	7.5125	0.385817	9.515	0.734102	8.42	0.70469	9.2075	0.227799	3.7775	0.261136	3.3025	0.597718	6.105	0.751212	3.88	0.295783
ENSMUSG00000066760	Psg16	0.186233	0.618268	0.243125	-0.265939	0.625091	0.226782	0.826775	1.535	0.164336	1.9275	0.234557	2.36	0.292724	1.6475	0.0507906	1.27	0.145043	0.9575	0.124568	2.1775	0.130258	1.555	0.057717
ENSMUSG00000032579	Hemk1	-0.0953	0.0225	0.032	0.0149	0.434334	0.158226	0.830433	10.24	0.506446	7.535	0.412682	9.53	0.723274	9.975	1.18715	7.3775	0.323948	6.99	0.477323	11.8875	2.60732	7.8525	0.676899
ENSMUSG00000025366	Esyt1	0.141179	-0.136058	-0.0531	0.0638	-0.539973	-0.202573	0.804	3.7925	0.217468	4.59	0.190329	3.6875	0.207436	3.915	0.196675	3.575	0.204099	3.5225	0.646088	2.51	0.196532	3.3975	0.191585
ENSMUSG00000050323	Ndufaf6	0.122519	0.146499	-0.0115	0.126272	0.482888	0.18381	0.826775	10.2325	1.67108	10.6175	1.32176	10.6875	1.12742	11.985	1.62387	7.245	1.20446	8.8025	0.835773	13.61	0.989053	8.895	1.01538
ENSMUSG00000024175	Tekt4	0.411108	0.531272	0.304279	0.1307	1.34079	0.515329	0.793471	0.6175	0.123864	0.9625	0.141482	1.1725	0.178479	0.9725	0.215765	0.1425	0.0379761	0.1825	0.0676734	0.605	0.216579	0.24	0.0839643
ENSMUSG00000020150	Gamt	0.181343	0.442407	0.334569	0.211539	0.874831	0.346493	0.497605	14.715	1.55119	16.7275	0.889138	20.2975	2.10608	18.7025	0.963259	12.275	0.605852	14.5075	0.919928	22.98	1.58514	15.26	0.767797
ENSMUSG00000019945	Cabcoco1	0.199692	0.7635	1.00005	-0.120507	1.0601	0.430067	0.671611	1.3425	0.219613	1.4725	0.102736	2.2625	0.148298	2.8425	0.164369	1.175	0.153236	1.03	0.126787	2.6125	0.333586	1.6625	0.106968
ENSMUSG00000042826	Fgf11	-0.0442	0.326803	0.298454	-0.00852	0.52607	0.214917	0.792599	8.3025	0.702961	8.255	0.493869	10.7975	0.723968	10.54	0.660937	8.61	0.49371	9.565	1.03444	12.72	0.851168	9.035	0.930997
ENSMUSG00000047021	Cfap65	0.216632	0.212513	0.564663	-0.116769	1.04798	0.430635	0.799132	1.41	0.0395285	1.845	0.23581	1.7825	0.0948271	2.47	0.324885	1.08	0.183712	0.89	0.196596	2.3725	0.692499	1.4975	0.286539
ENSMUSG00000031016	Wee1	-0.0165	-0.197004	-0.235506	-0.145349	-0.419063	-0.172527	0.736258	5.59	0.365086	5.5975	0.0963311	5.0625	0.164445	4.785	0.286825	6.62	0.25152	6.0575	0.301525	4.9725	0.269035	5.745	0.208462
ENSMUSG00000042045	Sln	-0.137971	1.17713	1.43136	-0.245578	1.42337	0.589952	0.762276	0.29	0.0486056	0.28	0.0434454	0.825	0.103592	1.055	0.275102	0.22	0.0619476	0.2075	0.0696756	0.795	0.131743	0.35	0.0610328
ENSMUSG00000020098	Pcbd1	0.475249	0.937879	0.476718	0.330888	0.891443	0.373617	0.781544	14.6275	2.91734	21.5525	0.702365	31.0325	0.805244	22.085	2.64689	4.025	0.780629	5.465	0.669193	8.3125	1.21808	5.2975	0.124819
ENSMUSG00000024033	Rsph1	0.0526	0.145674	0.378861	0.236187	1.19599	0.503687	0.793297	5.2275	0.769784	6.0025	0.530511	6.5525	1.40941	7.2375	0.697284	2.975	0.566232	3.4425	1.07353	8.3325	3.53282	4.6975	0.432888
ENSMUSG00000021047	Nova1	0.0442	0.0463	0.0251	-0.179759	-0.627281	-0.264532	0.582571	13.4875	1.60249	13.7375	0.381926	13.05	1.68762	13.33	0.406033	7.265	0.48878	6.0075	0.561598	4.195	0.423446	6.025	0.330993
ENSMUSG00000035896	Rnase1	0.723987	0.979543	0.807832	0.0136	1.27925	0.550805	0.746931	0.6325	0.127934	1.155	0.0496865	1.495	0.265012	1.24	0.0961119	0.4125	0.00414578	0.6	0.188116	1.235	0.306686	0.4725	0.0601431
ENSMUSG00000048038	Ccdc187	-0.145608	0.821759	0.86458	0.282025	1.29655	0.567348	0.701525	2.6025	0.736159	2.3475	0.154611	5.1325	0.281367	5.1525	0.501178	0.3725	0.0395877	0.375	0.040078	1.0725	0.387724	0.575	0.117127
ENSMUSG00000031340	Gabre	0.332317	0.66822	0.248159	0.123606	1.17784	0.517102	0.52908	2.6025	0.79494	3.5775	0.15126	4.6875	0.868975	3.2625	0.192431	0.025	0.00901388	0.045	0.0225	0.235	0.119661	0.0725	0.0285865
ENSMUSG00000035095	Fam167a	0.381115	0.359818	0.227414	0.228203	0.998096	0.442232	0.707984	0.6775	0.0221853	0.885	0.0863496	0.8675	0.114202	0.7575	0.0587766	0.3575	0.0708321	0.36	0.0551135	0.6875	0.121057	0.4475	0.0523659
ENSMUSG00000031980	Agt	0.410009	0.249829	0.1354	0.239769	1.1368	0.523323	0.522759	85.785	9.8301	116.713	1.19249	104.42	11.8864	94.515	2.11277	12.6225	0.543787	13.3125	1.66791	30.2625	8.53944	20.375	1.81286
ENSMUSG00000023571	C1qtnf12	-0.233959	0.133874	0.212308	0.078	0.819241	0.385589	0.497605	7.57	0.461587	7.335	0.484568	8.78	0.711785	10.0875	0.315978	5.9275	0.284481	6.62	0.817328	11.215	1.23452	8.395	0.686754
ENSMUSG00000008604	Ubqln4	-0.103415	-0.206703	-0.117138	-0.105979	-0.333398	-0.160181	0.574514	56.615	1.54849	53.2275	1.1334	50.065	1.38803	53.565	0.978452	61.0725	1.82679	57.5325	1.7392	49.415	2.47658	55.165	1.5353
ENSMUSG00000030075	Cntn3	-0.118583	-0.126326	-0.0956	-0.216357	-0.497148	-0.239399	0.603464	3.7	0.173169	3.5075	0.14157	3.5225	0.138896	3.51	0.108685	3.5925	0.324083	3.21	0.129083	2.5425	0.190571	2.89	0.0778621
ENSMUSG00000039166	Akap7	-0.135025	-0.0552	-0.178296	-0.233663	-0.477543	-0.234227	0.445011	18.575	0.5075	18.655	2.08851	19.75	0.843468	17.6375	2.0813	15.6575	1.41713	18.415	0.959391	14.305	0.311799	16.435	0.68588
ENSMUSG00000020844	Nxn	0.170521	0.128847	0.151801	0.0756	0.570581	0.279954	0.718082	9.0725	0.284964	10.6125	0.56806	10.4525	0.633012	10.325	1.01486	5.1625	0.247194	5.53	0.25935	7.665	1.31671	5.9775	0.333136
ENSMUSG00000053925	NA	-0.0781	0.0833	-0.0441	-0.136154	-0.88961	-0.441093	0.688547	0.905	0.0954267	0.8975	0.136856	0.9975	0.11744	1.17	0.117845	1.205	0.139888	1.1325	0.0904416	0.63	0.13337	0.8	0.097532
ENSMUSG00000030263	Lrmp	-0.116283	-0.21672	-0.0396	-0.0628	-0.808072	-0.401065	0.707296	1.395	0.197056	0.8925	0.0728333	0.925	0.206322	1.4075	0.316354	1.465	0.1425	1.59	0.289374	0.8725	0.200418	1.0075	0.122392
ENSMUSG00000034227	Foxj1	0.538365	0.621862	0.8939	0.27962	1.27264	0.634145	0.594633	3.835	0.399523	6.0825	0.767312	6.7575	1.62614	8.05	1.68238	2.63	0.392508	3.4675	0.703672	7.4625	2.34937	4.155	0.459109
ENSMUSG00000112121	C230072F16Rik	0.947241	0.773187	1.29878	0.608307	1.94034	0.602306	0.7276	0.1075	0.047087	0.18	0.0443001	0.2925	0.0717962	0.585	0.0771767	0.0625	0.011388	0.17	0.053619	0.57	0.120208	0.1375	0.0288043
ENSMUSG00000109097	Gm29683	-0.0205	0.310634	-0.0671	-0.359424	1.64007	0.349722	0.884421	0.6975	0.170564	0.7375	0.084954	1.05	0.175891	1.24	0.504938	0.3275	0.165808	0.065	0.0219374	0.5025	0.143238	0.12	0.0470372
ENSMUSG00000100916	Lhb	0.430975	1.50315	1.11419	-0.451838	1.63692	-0.00974	1	0.1375	0.060039	0.1675	0.0981946	0.6725	0.204981	0.3925	0.175335	0.285	0.108657	0.135	0.0472361	1.6375	0.602737	0.2625	0.0619854
ENSMUSG00000070306	Ccdc153	0.606042	0.668329	0.907689	0.492347	1.2546	0.42563	0.851499	4.785	0.681382	8.445	1.56301	8.29	2.08822	9.7275	1.68074	3.12	0.584241	4.12	1.81697	9.015	2.0922	4.4375	0.963122
ENSMUSG00000093460	Six3os1	-0.0594	0.11897	0.0779	0.210691	1.23042	0.431685	0.59658	4.8675	1.0241	4.375	0.265906	5.3275	0.331632	5.2825	0.406285	0.055	0.0216506	0.0325	0.0155624	0.625	0.399085	0.2525	0.047087
ENSMUSG00000108841	Frmpd2	0.212017	0.0241	0.669111	0.300801	1.12525	0.313917	0.886621	0.405	0.073697	0.6275	0.106617	0.3675	0.0429207	0.8025	0.197591	0.34	0.0635413	0.3225	0.101942	0.6525	0.153882	0.3625	0.0790075
ENSMUSG00000092035	Peg10	0.308394	0.441351	0.126924	0.162448	0.972024	0.037	1	13.7475	3.12566	17.5025	0.923948	19.5625	1.32761	15.275	0.179809	1.2925	0.235939	1.26	0.0650961	2.7925	0.651166	1.5275	0.108361
ENSMUSG00000068062	Gm14164	-0.101926	0.177202	0.0221	0.05	0.887241	0.307193	0.846599	1.555	0.177676	1.93	0.296543	1.96	0.0226385	3.0525	0.612856	0.745	0.167276	0.705	0.0419076	1.0575	0.0870614	0.8975	0.194755
ENSMUSG00000067925	Rtl8a	0.151585	0.327559	0.125748	-0.129086	0.523059	0.152346	0.868092	117.335	10.7636	141.965	5.92561	152.49	10.2175	136.935	7.79465	65.8025	6.57502	61.8075	6.22997	96.4275	4.40769	70.99	4.53478
ENSMUSG00000116275	Zc3h11a	0	0	0	0.288646	0.433902	0.105665	0.906798	10.695	0.34023	11.1625	0.997336	10.0825	2.97478	10.3325	1.71207	8.41	0.523725	9.335	0.151554	11.535	0.552681	9.935	0.939884
ENSMUSG00000097451	NA	0.00973	0.299937	0.0383	0.0203	0.379914	0.0792	0.900774	331.252	14.0675	335.425	5.3901	408.51	17.4453	331.832	18.4724	254.993	8.58106	268.822	15.651	323.765	22.9411	258.423	11.1034
ENSMUSG00000096225	Lhx8	0.319941	0.433572	0.392342	0	0.265446	0.00844	0.974157	6.33	1.89321	8.7625	0.939756	10.9775	1.72846	9.165	0.954552	0	0	0	0	0.32	0.277128	0.0225	0.0194856
ENSMUSG00000103310	Pcdha12	-0.00695	-0.159582	0.0336	-0.110892	-0.538343	-0.142561	0.890237	2.7075	0.299382	2.545	0.0800391	2.4825	0.124065	2.6275	0.164559	3.795	0.237289	3.6	0.124348	2.61	0.175926	3.295	0.163726
ENSMUSG00000074863	Gm45951	-0.0664	-0.274921	-0.158366	0.0539	-0.58753	-0.144731	0.891303	2.4775	0.316749	2.8725	0.153475	2.5025	0.302807	2.685	0.274966	3.615	0.42489	2.74	0.236617	1.9575	0.227963	2.9775	0.282829
