# Supplementary material for: Mutually suppressive roles of KMT2A and KDM5C in behaviour, neuronal structure, and histone H3K4 methylation
Source: Commun Biol. 2020 Jun 1;3:278. doi: 10.1038/s42003-020-1001-6 (PMC7264178; doi:10.1038/s42003-020-1001-6)
Supplement: Supplementary file 4 — Supplementary Data 3 [file 42003_2020_1001_MOESM4_ESM.xlsx]

## Sheet: RNA-seq
Kmt2a-Kdm5c double mutant RNA-seq
Eartag	Sex	Replicate#	Genotype	DOB	SAC	AGE (P)	AGE (MONTHS)
2818	Male	rep1	5c KO	2017-04-21	2017-10-11	174	5.5
2882	Male	rep1	2a Het	2017-05-23	2017-10-11	142	4.5
2821	Male	rep2	2a Het	2017-04-21	2017-10-11	174	5.5
2879	Male	rep1	WT	2017-05-23	2017-10-11	142	4.5
NT-4	Male	rep1	DM	2017-05-03	2017-10-11	162	5
2816	Male	rep2	5c KO	2017-04-21	2017-10-11	174	5.5
NT-3	Male	rep3	5c KO	2017-05-23	2017-10-09	140	4.5
2886	Male	rep2	WT	2017-05-23	2017-10-09	140	4.5
2889	Male	rep3	DM	2017-05-25	2017-10-09	138	4.5
2880	Male	rep3	2a Het	2017-05-23	2017-10-09	140	4.5
2881	Male	rep3	WT	2017-05-23	2017-10-09	140	4.5
3082	Male	rep2	DM	2017-07-09	2018-03-09	244	8
2572	Male	rep4	WT	2016-12-15	2017-05-20	156	5
2664	Male	rep4	2a Het	2017-02-11	2017-07-26	165	5.5
2622	Male	rep4	5c KO	2017-02-11	2017-07-26	165	5.5
2644	Male	rep4	DM	2017-02-05	2017-07-26	171	5.5

## Sheet: ChIP-seq
Kmt2a-Kdm5c double mutant ChIP-seq
Eartag	Sex	Genotype	Tissue	Sample #	DOB	SAC	AGE (P)	AGE (MONTHS)
3091	Male	DM	AMY		2017-07-11	2018-09-28	445	14.5
3093	Male	2a-HET	AMY		2017-07-11	2018-09-28	445	14.5
3083	Male	5c-KO	AMY		2017-07-16	2018-09-28	440	14.5
M3	Male	WT	AMY		2018-01-28	2018-09-28	244	8
3087	Male	5c-KO	AMY		2017-07-16	2018-09-28	440	14.5
19	Male	WT	AMY		2017-07-11	2018-09-28	445	14.5
M6	Male	2a-HET	AMY		2019-01-28	2018-09-28	244	8
M1	Male	DM	AMY		2019-01-28	2018-09-28	244	8
3088	Male	2a-HET	AMY		2017-07-16	2018-09-28	440	14.5
3090	Male	DM	AMY		2017-07-11	2018-09-28	445	14.5
3092	Male	5c-KO	AMY		2017-07-11	2018-09-28	445	14.5
