# Supplementary material for: Mutually suppressive roles of KMT2A and KDM5C in behaviour, neuronal structure, and histone H3K4 methylation
Source: Commun Biol. 2020 Jun 1;3:278. doi: 10.1038/s42003-020-1001-6 (PMC7264178; doi:10.1038/s42003-020-1001-6)
Supplement: Supplementary file 5 — Supplementary Data 4 [file 42003_2020_1001_MOESM5_ESM.xlsx]

## Sheet: Sheet1
WT	Kmt2a	Kdm5c	DM
26.74	28.82	25.45	23.21
28.27	27.59	28.03	23.3
30.14	29.5	36.02	25.03
30.47	29.68	29.38	24.92
32.31	28.27	27.63	25.41
24.85	29.56	24.06	22.91
31.6	32.6	24.14	26.94
30.88	29.45	26.14	21.11
32.64	28.02	24.36
37.5	25.05	26.94
34.84	26.72	29.7
29.61	24.66
47.39	26.41
40.88	22.57
34.92
30.68
35.79
26.94
25.45
30.84
33.32
36.83
29.04
