# Supplementary material for: Mutually suppressive roles of KMT2A and KDM5C in behaviour, neuronal structure, and histone H3K4 methylation
Source: Commun Biol. 2020 Jun 1;3:278. doi: 10.1038/s42003-020-1001-6 (PMC7264178; doi:10.1038/s42003-020-1001-6)
Supplement: Supplementary file 6 — Supplementary Data 5 [file 42003_2020_1001_MOESM6_ESM.xlsx]

## Sheet: CFC
EXPERIMENT	SQUAD	ANIMALID	genotype	Freezing	Locomotor_TRAIN	ShockReact
B012	1	2570	2a-Het	65	198.94	1191.6
B012	1	2573	2a-Het	37	131.25	936.78
B016	3	2707	2a-Het	73	171.4	806.03
B015	2	2643	2a-Het	67	250.47	594.05
B015	2	2644	2a-Het	49	158.95	1036.63
B015	2	2649	2a-Het	64	188.62	844.82
B018	4	2795	2a-Het	34	211.36	1361.85
B019	5	2815	2a-Het	48	67.3	280.6
B020	6	3079	2a-Het	84	127.52	1400.48
B020	6	3085	2a-Het	39	160.72	409.32
B020	6	3086	2a-Het	87	175.79	1065.02
B020	6	3093	2a-Het	82	95.87	605.1
B019	5	2880	2a-Het	66	146.58	917.82
B019	5	2882	2a-Het	76	146.03	516.45
B020	6	3088	2a-Het	74	209.72	875.63
B016	3	2675	2a-Het	46	83.29	434.07
B016	3	2709	5c-KO	25	174.36	759.15
B016	3	2750	5c-KO	28	174.2	775.77
B015	2	2662	5c-KO	5	153.31	877.12
B018	4	2789	5c-KO	22	185.69	1085.37
B018	4	2791	5c-KO	92	148.37	671
B019	5	2816	5c-KO	10	149.89	894.3
B019	5	2817	5c-KO	73	213.17	795.32
B019	5	2818	5c-KO	37	254.13	1539.5
B020	6	3080	5c-KO	58	174.43	855.57
B020	6	3084	5c-KO	39	193.06	1512.37
B020	6	3087	5c-KO	59	129.87	1065.02
B020	6	3092	5c-KO	8	119.87	1275.75
B019	5	nt2dm7	5c-KO	53	198.92	957.43
B019	5	nt3dm1	5c-KO	63	146.58	832.53
B020	6	3089	5c-KO	53	115.82	106.85
B020	6	3083	5c-KO	46	171.42	1167.1
B016	3	2702	DM	34	165.75	945.78
B016	3	2710	DM	41	176.27	1156.32
B012	1	2563	DM	40	139.41	1653.12
B012	1	2564	DM	21	192.27	1110.6
B015	2	2664	DM	26	225.45	937.25
B018	3	2902	DM	87	143.27	1059.93
B019	4	2821	DM	82	144.19	747.5
B020	6	3091	DM	73	169.97	966.77
B020	6	3082	DM	7	193.89	930.27
B019	5	2889	DM	68	221.17	787.1
B019	5	nt4dm3	DM	78	94.38	1931.48
B020	6	3090	DM	49	117.06	327.07
B019	5	2879	WT	41	199.79	432.9
B016	3	2751	WT	74	210.31	1079.13
B019	5	nt1dm7	WT	63	148.01	1000.63
B019	5	2886	WT	33	153.31	1011.6
B019	5	2881	WT	87	152.08	796.98
B016	3	2719	WT	59	115.14	714.63
B016	3	2723	WT	18	175.08	1105.65
B016	3	2724	WT	69	169.45	987.35
B016	3	2725	WT	46	235.03	798.19
B016	3	2673	WT	61	150.93	654.58
B016	3	2674	WT	82	188.21	516.54
B016	3	2749	WT	20	150.02	1123.93
B012	1	2565	WT	88	117.29	1548.55
B012	1	2571	WT	48	216.93	905.8
B012	1	2572	WT	53	192.71	862
B015	2	2651	WT	66	128.88	775.77
B015	2	2652	WT	48	57.84	696.62
B015	2	2663	WT	62	167.06	603.28
B018	4	2790	WT	66	152.14	885.5
B019	5	2819	WT	90	169.8	1731.08
B020	6	3081	WT	85	85.14	854.36

## Sheet: NOR
Experiment	SQUAD	genotype	Novel_TIME	Familiar_TIME	PREFERENCE_Novel	PREF_FAMILIAR
B012	1	2a-Het	22.96	20.02	53.42	46.58
B016	3	2a-Het	28.83	28.56	50.23	49.77
B012	1	2a-Het	24.49	31.63	43.64	56.36
B015	2	2a-Het	57.92	15.02	79.41	20.59
B015	2	2a-Het	30.16	19.62	60.59	39.41
B015	2	2a-Het	70.87	25.96	73.19	26.81
B018	4	2a-Het	43.64	28.83	60.22	39.78
B019	5	2a-Het	46.78	26.23	64.08	35.92
B020	6	2a-Het	5.41	7.01	43.55	56.45
B020	6	2a-Het	41.31	529.4	7.24	92.76
B020	6	2a-Het	6.74	3.6	65.16	34.84
B020	6	2a-Het	4.07	9.14	30.81	69.19
B020	5	2a-Het	27.49	28.9	48.76	51.24
B019	5	2a-Het	29.43	21.76	57.5	42.5
B019	6	2a-Het	24.95	13.01	65.73	34.27
B016	3	2a-Het	37.37	22.36	62.57	37.43
B016	3	5c-KO	66.87	77.68	46.26	53.74
B016	3	5c-KO	30.43	31.23	49.35	50.65
B015	2	5c-KO	15.42	19.35	44.34	55.66
B018	4	5c-KO	62.13	28.76	68.36	31.64
B018	4	5c-KO	0	1.53	0	100
B019	5	5c-KO	14.28	34.63	29.2	70.8
B019	5	5c-KO	42.71	46.91	47.65	52.35
B019	5	5c-KO	15.02	19.75	43.19	56.81
B020	6	5c-KO	45.38	567.43	7.4	92.6
B020	6	5c-KO	17.02	9.08	65.22	34.78
B020	6	5c-KO	27.23	535.54	4.84	95.16
B020	6	5c-KO	41.51	20.42	67.03	32.97
B020	6	5c-KO	36.24	566.77	6.01	93.99
B020	6	5c-KO	39.77	26.03	60.45	39.55
B019	5	5c-KO	36.7	40.97	47.25	52.75
B019	5	5c-KO	13.48	40.91	24.79	75.21
B016	3	DM	37.64	46.91	44.51	55.49
B016	3	DM	58.26	42.31	57.93	42.07
B012	1	DM	63.66	31.77	66.71	33.29
B012	1	DM	55.19	34.03	61.85	38.15
B015	2	DM	96.1	62.8	60.48	39.52
B018	3	DM	31.36	8.81	78.07	21.93
B018	3	DM	5.01	15.68	24.19	75.81
B020	6	DM	14.68	9.14	61.62	38.38
B020	6	DM	33.77	39.37	46.17	53.83
B020	6	DM	6.47	13.35	32.66	67.34
B019	5	DM	3.6	2.14	62.79	37.21
B019	5	DM	28.36	45.63	38.33	61.67
B019	5	WT	26.89	49.12	35.38	64.62
B019	5	WT	32.37	15.28	67.93	32.07
B016	3	WT	23.56	53.99	30.38	69.62
B019	5	WT	19.69	5.94	76.82	23.18
B019	5	WT	43.73	36.6	54.44	45.56
B016	3	WT	58.39	27.36	68.09	31.91
B016	3	WT	37.97	41.31	47.9	52.1
B016	3	WT	73.54	46.98	61.02	38.98
B016	3	WT	36.57	28.3	56.38	43.62
B016	3	WT	92.76	32.5	74.05	25.95
B016	3	WT	16.22	27.36	37.21	62.79
B016	3	WT	64.13	36.37	63.81	36.19
B012	1	WT	105.38	26.83	79.71	20.29
B012	1	WT	20.69	33.03	38.51	61.49
B012	1	WT	35.5	36.63	49.22	50.78
B015	2	WT	54.59	33.9	61.69	38.31
B015	2	WT	37.77	27.23	58.11	41.89
B015	2	WT	26.63	28.3	48.48	51.52
B018	4	WT	12.01	11.01	52.17	47.83
B019	5	WT	15.21	35.37	30.08	69.92
B020	6	WT	45.4	26.48	63.16	36.84

## Sheet: Social Int
EXPERIMENT	SQUAD	ANIMALID	genotype	TIME_stranger	TIME_Center	TIME_TOY	PCT_STRANGER	PCT_TOY
B012	1	2570	2a-Het	160.16	43.44	89.09	64.26	35.74		2a-Het
B012	1	2753	2a-Het	150.45	88.79	61.46	71	29		2a-Het
B016	3	2707	2a-Het	28.63	19.72	65.67	30.36	69.64		2a-Het
B015	2	2643	2a-Het	94.89	98	53.45	63.97	36.03		2a-Het
B015	2	2644	2a-Het	69.27	128.43	51.65	57.28	42.72		2a-Het
B015	2	2649	2a-Het	73.77	82.68	50.05	59.58	40.42		2a-Het
B018	4	2795	2a-Het	76.58	85.79	137.64	35.75	64.25		2a-Het
B019	5	2815	2a-Het	54.88	45.48	31.49	63.54	36.46		2a-Het
B020	6	3079	2a-Het	33.13	167.87	39.94	45.34	54.66		2a-Het
B020	6	3085	2a-Het	54.05	100.6	27.03	66.67	33.33		2a-Het
B020	6	3086	2a-Het	55.06	264.16	20.12	73.24	26.76		2a-Het
B020	6	3093	2a-Het	6.11	453.95	45.25	11.89	88.11		2a-Het
B020	6	3088	2a-Het	34.73	138.64	55.66	38.43	61.57		2a-Het
B019	5	2880	2a-Het	108.91	69.17	93.99	53.68	46.32		2a-Het
B019	5	2882	2a-Het	128.53	58.96	54.45	70.24	29.76		2a-Het
B016	3	2675	2a-Het	40.84	56.96	125.43	24.56	75.44		2a-Het
B016	3	2709	5c-KO	10.91	50.35	208.21	4.98	95.02		5c-KO
B016	3	2750	5c-KO	38.54	140.44	94.49	28.97	71.03		5c-KO
B015	2	2662	5c-KO	41.34	207.01	81.98	33.52	66.48		5c-KO
B018	4	2789	5c-KO	112.11	34.63	106.51	51.28	48.72		5c-KO
B018	4	2791	5c-KO	61.36	52.45	118.72	34.07	65.93		5c-KO
B019	5	2816	5c-KO	1.2	45.05	171.77	0.69	99.31		5c-KO
B019	5	2817	5c-KO	166.37	40.24	55.56	74.97	25.03		5c-KO
B019	5	2818	5c-KO	29.83	71.07	117.22	20.29	79.71		5c-KO
B020	6	3080	5c-KO	133.73	173.07	49.65	72.93	27.07		5c-KO
B020	6	3084	5c-KO	106.71	55.66	172.27	38.25	61.75		5c-KO
B020	6	3087	5c-KO	60.96	47.15	55.06	52.55	47.45		5c-KO
B020	6	3092	5c-KO	46.65	62.86	84.08	35.68	64.32		5c-KO
B020	6	3083	5c-KO	93.29	96.5	40.74	69.6	30.4		5c-KO
B020	6	3089	5c-KO	47.75	63.46	105.21	31.22	68.78		5c-KO
B019	5	nt2dm7	5c-KO	57.39	31.36	65.82	46.58	53.42		5c-KO
B019	5	nt3dm1	5c-KO	138.64	34.83	72.67	65.61	34.39		5c-KO
B016	3	2702	DM	8.71	28.13	146.35	5.62	94.38		DM
B016	3	2710	DM	46.05	105.81	116.62	28.31	71.69		DM
B012	1	2563	DM	85.19	100	135.54	38.59	61.41		DM
B012	1	2564	DM	135.34	49.85	118.82	53.25	46.75		DM
B015	2	2664	DM	57.76	81.08	100.2	36.57	63.43		DM
B018	3	2902	DM	161.16	66.17	84.08	65.71	34.29		DM
B019	5	2821	DM	67.17	128.03	92.59	42.04	57.96		DM
B020	6	3082	DM	67.67	115.12	40.94	62.3	37.7		DM
B020	6	3090	DM	53.85	258.96	66.67	44.68	55.32		DM
B020	6	3091	DM	1	35.84	118.32	0.84	99.16		DM
B019	5	2889	DM	217.92	31.53	1	99.54	0.46		DM
B019	5	nt4dm3	DM	92.49	130.23	78.58	54.07	45.93		DM
B019	5	2879	WT	95.5	35.64	77.08	55.34	44.66		WT
B016	4	2751	WT	38.54	140.44	94.49	28.97	71.03		WT
B019	5	nt1dm7	WT	96.89	68.47	97.1	49.95	50.05		WT
B019	5	2886	WT	133.53	73.87	58.56	69.52	30.48		WT
B019	5	2881	WT	44.44	39.64	81.58	35.27	64.73		WT
B016	3	2719	WT	96.7	99.9	58.26	62.4	37.6		WT
B016	3	2723	WT	73.17	43.84	24.42	74.97	25.03		WT
B016	3	2724	WT	164.87	90.49	41.04	80.07	19.93		WT
B016	3	2725	WT	142.34	56.46	17.32	89.15	10.85		WT
B016	3	2673	WT	62.56	42.34	1.7	97.35	2.65		WT
B016	3	2674	WT	78.88	71.07	28.43	73.51	26.49		WT
B016	3	2749	WT	151.65	62.76	38.64	79.69	20.31		WT
B012	1	2565	WT	201.4	64.67	66.67	75.13	24.87		WT
B012	1	2571	WT	154.86	41.94	81.58	65.5	34.5		WT
B012	1	2572	WT	139.24	59.16	78.98	63.81	36.19		WT
B015	2	2651	WT	93.09	126.93	80.58	53.6	46.4		WT
B015	2	2652	WT	81.18	72.57	81.38	49.94	50.06		WT
B015	2	2663	WT	131.83	71.17	61.76	68.1	31.9		WT
B018	4	2790	WT	104.2	53.65	61.96	62.71	37.29		WT
B019	5	2819	WT	67.17	128.03	92.59	42.04	57.96		WT
B020	6	3081	WT	138.53	110.34	65.35	67.95	32.05		WT

## Sheet: ResidentIntruder
Experiment	SQUAD	MouseID	genotype	lat	att	mount	tr	box	dart	chase	cower	upright	ra	VAR00001	aggressive	submissive
B012	1	2570	2a-Het	7.46	27	0	2	0	6	6	8	1	12		2.8	7
B016	3	2707	2a-Het	13.35	3	17	21	3	11	21	0	0	15		14.6	5
B012	1	2573	2a-Het	15	0	13	11	4	6	16	1	0	10		10	3.67
B015	3	2643	2a-Het	6.31	3	18	0	4	8	7	0	0	6		7.4	2
B015	3	2644	2a-Het	15	0	5	7	0	7	3	0	0	0		4.4	0
B015	3	2649	2a-Het	15	0	3	10	0	0	20	0	0	4		6.6	1.33
B018	4	2795	2a-Het	15	0	2	3	1	1	20	0	3	20		5.4	7.67
B019	5	2815	2a-Het	15	0	12	4	0	7	11	0	0	18		6.8	6
B019	5	2880	2a-Het	15	0	5	4	0	10	23	2	0	20		8.4	7.33
B019	5	2882	2a-Het	15	0	15	2	0	12	15	3	0	5		8.8	2.67
B020	6	3079	2a-Het	3.18	4	0	0	6	10	7	5	2	7		4.6	4.67
B020	6	3085	2a-Het	3	1	0	0	3	12	0	6	2	16		3	8
B020	6	3086	2a-Het	3.45	3	4	0	3	0	11	5	1	15		3.6	7
B020	6	3088	2a-Het	1.16	4	0	0	1	0	2	6	1	3		0.6	3.33
B020	6	3093	2a-Het	4.45	4	4	0	0	1	6	1	0	3		2.2	1.33
B016	3	2675	2a-Het	15	0	0	5	0	5	5	0	0	15		3	5
B016	3	2709	5c-KO	8.28	13	11	5	21	6	22	1	0	15		13	5.33
B016	3	2750	5c-KO	15	0	2	5	0	7	15	1	0	8		5.8	3
B015	2	2662	5c-KO	2.1	14	10	13	6	7	17	0	0	5		10.6	1.67
B018	4	2789	5c-KO	15	0	2	5	1	15	3	0	0	1		5.2	0.33
B018	4	2791	5c-KO	15	0	3	4	0	2	0	0	0	6		1.8	2
B019	5	2816	5c-KO	9.14	2	10	1	0	0	20	0	1	0		6.2	0.33
B019	5	2817	5c-KO	15	0	7	2	0	11	25	0	0	0		9	0
B019	5	2818	5c-KO	15	0	13	5	3	19	17	0	0	12		11.4	4
B019	5	nt2dm7	5c-KO	15	0	5	0	0	9	13	0	0	6		5.4	2
B019	5	nt3dm1	5c-KO	15	0	9	8	0	10	18	3	0	10		9	4.33
B020	6	3080	5c-KO	3	2	0	0	2	9	0	7	3	10		2.2	6.67
B020	6	3083	5c-KO	3	1	0	0	0	6	0	12	2	16		1.2	10
B020	6	3084	5c-KO	15	0	0	0	0	10	0	7	0	15		2	7.33
B020	6	3087	5c-KO	4.48	1	3	0	2	0	10	1	3	11		3	5
B020	6	3089	5c-KO	3.49	2	2	0	5	0	0	5	1	7		1.4	4.33
B020	6	3092	5c-KO	1.43	1	6	0	0	1	7	1	0	3		2.8	1.33
B016	3	2702	DM	15	0	10	8	10	7	10	0	6	3		9	3
B016	3	2710	DM	15	0	0	0	0	0	0	5	2	11		0	6
B012	1	2563	DM	3.12	8	2	6	6	6	8	5	10	18		5.6	11
B012	1	2564	DM	15	0	1	1	0	2	0	3	0	11		0.8	4.67
B015	2	2664	DM	15	0	0	0	0	0	2	3	0	20		0.4	7.67
B018	4	2902	DM	15	0	0	0	0	3	0	5	0	10		0.6	5
B018	4	2821	DM	15	0	0	0	0	15	5	18	0	25		4	14.33
B019	5	2889	DM	15	0	0	3	0	10	7	5	0	21		4	8.67
B019	5	nt4dm3	DM	13.43	4	0	7	0	3	3	15	0	22		2.6	12.33
B020	6	3082	DM	3.04	2	0	1	6	9	0	4	3	6		3.2	4.33
B020	6	3090	DM	2	2	0	0	0	0	0	7	0	15		0	7.33
B020	6	3091	DM	2.57	2	1	1	0	1	5	7	0	16		1.6	7.67
B019	5	2819	WT	15	0	2	0	0	8	5	3	0	18		3	7
B016	2	2751	WT	8.15	6	1	3	0	0	0	3	0	6		0.8	3
B019	5	nt1dm7	WT	15	0	11	11	0	6	16	0	1	11		8.8	4
B019	5	2886	WT	15	0	3	8	0	1	13	2	8	22		5	10.67
B019	5	2881	WT	15	0	5	10	7	1	15	0	3	15		7.6	6
B016	3	2719	WT	9.03	7	5	7	3	1	3	6	0	11		3.8	5.67
B016	3	2724	WT	15	0	5	13	0	1	0	0	0	2		3.8	0.67
B016	3	2725	WT	14.51	2	3	0	0	0	5	7	0	0		1.6	2.33
B016	3	2723	WT	8.5	6	7	11	0	5	13	0	0	5		7.2	1.67
B016	3	2673	WT	13.34	1	3	1	0	2	15	0	0	6		4.2	2
B016	3	2674	WT	8	5	0	2	0	2	20	0	0	10		4.8	3.33
B016	3	2749	WT	5	0	5	7	5	2	5	2	7	20		4.8	9.67
B012	1	2565	WT	6.43	20	5	3	6	0	15	3	0	15		5.8	6
B012	1	2571	WT	8.28	21	1	0	0	0	0	4	0	0		0.2	1.33
B012	1	2572	WT	15	0	4	0	1	2	17	8	5	15		4.8	9.33
B015	2	2651	WT	15	0	4	0	1	0	13	9	0	23		3.6	10.67
B015	2	2652	WT	15	0	5	0	1	0	9	10	0	25		3	11.67
B015	2	2663	WT	4.31	16	3	0	0	0	0	0	0	5		0.6	1.67
B018	4	2790	WT	15	0	0	2	0	18	5	10	0	15		5	8.33
B020	6	3081	WT	2.3	36	8	4	0	3	10	4	2	17		5	7.67
B020	6	2879	WT	15	0	5	0	0	2	12	0	0	3		3.8	1

## Sheet: Soc.Dom.TubeTest
MALES
Experiment	Mouse ID	Genotype	Wins	Losses (wins for WT)			Experiment	Mouse ID	Genotype	Wins	Losses (wins for WT)			Experiment	Mouse ID	Genotype	Wins	Losses (wins for WT)
B012	2573	2aHET	5	1	6		B012	2563	DM	0	6	6		B015	2662	5c-KO	6	0	6
B012	2570	2aHET	2	4	6		B012	2564	DM	0	6	6		B016	2709	5c-KO	4	2	6
B015	2643	2aHET	6	0	6		B015	2664	DM	0	6	6		B016	2750	5c-KO	3	3	6
B015	2644	2aHET	5	1	6		B016	2702	DM	1	5	6		B018	2789	5c-KO	3	0	3
B015	2649	2aHET	4	2	6		B016	2710	DM	0	6	6		B018	2791	5c-KO	1	2	3
B016	2707	2aHET	4	2	6		B018	2902	DM	1	2	3		B019	2816	5c-KO	2	1	3
B018	2795	2aHET	3	0	3		B019	2889	DM	3	0	3		B019	2817	5c-KO	3	0	3
B019	2815	2aHET	3	0	3		B019	nt4dm3	DM	2	1	3		B019	2818	5c-KO	2	1	3
B019	2880	2aHET	1	2	3		B019	2821	DM	1	2	3		B019	nt2dm7	5c-KO	1	2	3
B019	2882	2aHET	1	2	3		B020	3091	DM	1	2	3		B019	nt3dm1	5c-KO	2	1	3
B020	3079	2aHET	2	1	3		B020	3082	DM	0	3	3		B020	3080	5c-KO	2	1	3
B020	3085	2aHET	1	2	3		B020	3090	DM	1	2	3		B020	3084	5c-KO	2	1	3
B020	3086	2aHET	2	1	3									B020	3087	5c-KO	0	3	3
B020	3093	2aHET	0	3	3									B020	3092	5c-KO	2	1	3
B020	3088	2aHET	2	1	3									B020	3089	5c-KO	3	0	3
B016	2675	2aHET	1	5	6									B020	3083	5c-KO	3	0	3
