# Supplementary material for: Mutually suppressive roles of KMT2A and KDM5C in behaviour, neuronal structure, and histone H3K4 methylation
Source: Commun Biol. 2020 Jun 1;3:278. doi: 10.1038/s42003-020-1001-6 (PMC7264178; doi:10.1038/s42003-020-1001-6)
Supplement: Supplementary file 7 — Supplementary Data 6 [file 42003_2020_1001_MOESM7_ESM.xlsx]

## Sheet: Dendrite length (um) vCA1
WT	2a-HET	5c-KO	DM
2542	2104	3060	3038
2022	3519	2693	3290
2317	1864	3331	2438
2587	2689	1719	1636
2431	2910	2334	2039
2192	2444	3095	3983
2826	2633	2714	1963
2879	2207	1809	2503
3260	2836	3142	2590
3015	3466	2000	2432
2516	2583	2925	2304
3230	2992	1884	2132
2685	2811	2761	3240
2321	2940	3648	2447
2525	3458	2404	2591
3508	2353	2489	2892
2798	2734	3024	2762
2685	2787	1968	2416
2123	2647	2747	3977
2349	2527	2366	3554
2987	3000	1915	3340
3634	3277	3412	3730
2191	2883	2920	3096
3480	3153	3393	3894

## Sheet: Spine Density vCA1
WT	2a-HET	5c-KO	DM
1.28	0.94	0.72	0.7
0.81	1.04	1.23	0.87
1.28	1.11	0.87	1.02
1.13	0.97	0.83	1.04
1.21	0.95	0.88	1.17
1.3	0.79	1.02	1.05
1.27	0.9	0.93	1.03
1.22	0.87	0.87	1.16
1.24	0.99	0.63	1.2
1.28	0.85	0.71	1.09
1.27	0.82	0.8	0.95
1.25	0.95	0.94	1
1.17	1.05	0.85	1.19
1.26	1	0.92	0.99
1.45	0.93	0.88	1.02
1.22	0.93	0.8	1.1
0.79	1.28	0.86	1.08
0.91	1.21	0.81	1.1
1.34	0.89	0.86	1.15
1.27	0.79	0.85	0.94
0.86	0.87	1.13	0.89
0.88	0.79	1.25	0.92
0.87	0.96	0.95	1.08
0.88	0.92	1.14	1.08

## Sheet: Spine Counts vCA1
WT	2a-HET	5c-KO	DM
3248	1971	2204	2128
1636	3675	3302	2858
2959	2063	2888	2480
2918	2600	1432	1708
2930	2766	2064	2391
2843	1923	3145	4184
3577	2358	2531	2014
3516	1929	1583	2901
4049	2817	1972	3118
3847	2942	1423	2652
3192	2112	2332	2194
4026	2835	1777	2132
3141	2959	2335	3860
2918	2934	3367	2414
3651	3214	2107	2640
4276	2183	1994	3169
2222	3493	2613	2975
2437	3374	1586	2647
2855	2350	2376	4563
2994	1991	2006	3330
2555	2600	2156	2978
3212	2591	4268	3437
1912	2778	2775	3350
3075	2886	3877	4198

## Sheet: Dendrite length (um) BLA
WT	2a-HET	5c-KO	DM
2317	1689.3	2168	1866.7
2054	1314.7	2162.4	2493.3
2495	1429.9	1749.1	2251.7
2467	1979.4	1579.2	1845.6
2610	1983.4	1986.6	1839.5
2113	2515.2	1993.7	2317.1
2808	2168.4	2064.9	4147.8
3846	2215.7	1844.1	3490.4
3370	2080.2	1795.3	2872.1
2595	2379.2	1608.7	2063.6
2371	2240.5	1721.5	2198.5
1933	1901.7	1767.3	2473.3
1748	2039.3	2415.8	3751.7
2135	2069.7	2008.5	2515.3
2262	2027.5	1639.5	3366.4
2294	2308.5	2422.8	2097
2353	1785	2322.7	1786.8
1678	1872.4	1758.8	1984.9
4169	2399.7	2765.4	1560.6
3436	4747.5	2831	1858.7
3484	4169.5	2270.1	1595.3
3170	1874.4	2651.9
3553	2707.5	2794.5
2544	2577.3	2899

## Sheet: Spine Density BLA
WT	2a-HET	5c-KO	DM
1.36	0.79974	0.947417	0.933198
1.32	0.757587	0.870329	1.64842
1.21	0.83922	0.897033	2.00115
1.26	0.803274	0.798506	2.1787
1.19	0.776949	0.862781	1.83474
0.61	0.921199	0.922907	1.5869
1.15	0.905737	0.8567	1.83423
1.2	0.811933	0.829131	2.79882
1.35	0.943659	0.834958	2.71335
1.1	0.786819	0.80189	3.12948
1.33	1.00201	0.85623	2.67501
1.46	0.974391	0.827816	2.34545
0.89	0.891482	1.08867	1.53877
0.82	0.974054	0.828977	2.47803
0.92	0.888779	0.860018	2.15987
0.9	1.00758	0.750784	3.03147
0.93	0.94958	0.84772	2.42612
0.98	0.796838	0.843189	1.67968
1.33	0.762595	1.04506	1.75189
1.35	0.79326	0.795125	1.46769
1.33	0.7941	0.898198	1.68996
1.29	0.792787	0.956295
1.26	0.815143	0.714618
1.13	0.81209	0.926871

## Sheet: Spine Counts BLA
WT	2a-HET	5c-KO	DM
3145	1351	2054	1742
2707	996	1882	4110
3031	1200	1569	4506
3104	1590	1261	4021
3114	1541	1714	3375
1290	2317	1840	3677
3217	1964	1769	7608
4602	1799	1529	9769
4538	1963	1499	7793
2854	1872	1290	6458
3162	2245	1474	5881
2815	1853	1463	5801
1552	1818	2630	5773
1748	2016	1665	6233
2091	1802	1410	7271
2057	2326	1819	6357
2198	1695	1969	4335
1637	1492	1483	3334
5538	1830	2890	2734
4648	3766	2251	2728
4619	3311	2039	2696
4102	1486	2536
4478	2207	1997
2883	2093	2687

## Sheet: BLA Spine Morphology
	Thin	Stubby	Mushroom	Filopodia	Branched
WT	922	803	680	431	411
WT	1114	870	612	764	429
WT	674	614	505	434	130
WT	693	556	475	306	260
WT	1107	915	763	641	420
WT	642	503	500	343	312
WT	744	643	431	457	335
WT	1249	950	879	711	264
WT	671	354	474	358	208
WT	732	550	517	306	209
WT	1344	1080	654	688	290
WT	1090	848	657	494	360
WT	918	671	755	613	444
WT	1194	978	573	756	380
WT	1003	767	716	470	515
WT	911	682	523	517	328
WT	994	907	579	475	424
WT	1137	856	589	499	413
WT	710	574	451	364	230
WT	580	474	482	494	234
WT	819	709	588	418	259
WT	464	404	373	244	80
WT	873	680	531	513	155
WT	970	853	622	670	187
WT	1091	807	846	666	418
WT	685	570	472	423	215
2a-HET	802	690	565	351	232
2a-HET	689	627	533	349	184
2a-HET	813	526	593	349	209
2a-HET	622	480	486	312	162
2a-HET	594	536	471	282	208
2a-HET	739	556	511	479	309
2a-HET	711	536	461	345	210
2a-HET	504	383	465	224	146
2a-HET	525	436	340	200	49
2a-HET	732	645	510	286	240
2a-HET	543	436	461	468	174
2a-HET	473	398	367	339	146
2a-HET	966	627	795	542	552
2a-HET	719	600	561	478	445
2a-HET	506	456	284	229	74
2a-HET	686	585	380	421	127
2a-HET	656	510	355	428	92
2a-HET	512	488	398	384	160
2a-HET	329	218	225	274	83
2a-HET	841	741	624	515	174
2a-HET	672	633	443	276	169
2a-HET	543	409	508	371	185
2a-HET	560	441	304	259	128
2a-HET	989	855	701	451	251
2a-HET	734	496	533	491	459
2a-HET	624	477	430	279	143
5c-KO	1284	976	1043	692	404
5c-KO	448	399	348	169	135
5c-KO	702	531	512	332	246
5c-KO	639	407	449	264	194
5c-KO	790	668	498	511	118
5c-KO	234	291	232	210	82
5c-KO	275	234	258	144	62
5c-KO	513	375	364	294	202
5c-KO	671	673	511	264	176
5c-KO	586	503	377	328	173
5c-KO	573	524	351	270	253
5c-KO	827	767	593	419	322
5c-KO	534	473	479	364	230
5c-KO	874	800	550	402	192
5c-KO	588	459	500	322	164
5c-KO	595	573	495	318	236
5c-KO	989	766	803	540	295
5c-KO	525	395	343	371	195
5c-KO	387	374	344	244	132
5c-KO	732	616	522	361	228
5c-KO	676	524	442	219	199
5c-KO	538	441	486	219	156
5c-KO	680	599	439	325	229
5c-KO	477	445	305	275	84
5c-KO	970	751	729	451	255
DM	1109	849	747	699	449
DM	1160	821	840	741	364
DM	1254	1062	785	812	393
DM	785	609	641	625	310
DM	1107	872	584	539	317
DM	854	791	669	507	250
DM	1028	887	765	400	295
DM	1122	995	672	563	303
DM	866	673	495	491	189
DM	454	367	380	232	163
DM	642	379	547	355	350
DM	547	459	318	345	299
DM	440	377	268	257	153
DM	608	464	485	335	212
DM	761	675	573	385	304
DM	981	717	604	503	348
DM	696	523	583	346	180
DM	262	210	191	143	76
DM	665	540	386	386	172
DM	476	478	412	261	190
DM	461	287	231	174	142
DM	575	469	389	354	187
DM	694	511	488	289	263
DM	521	449	341	259	161
DM	685	559	454	393	358
